# Supplementary material for: 1,3-Bis(phenyl­sufanylmeth­yl)benzene
Source: Acta Crystallogr Sect E Struct Rep Online. 2010 Feb 20;66(Pt 3):o677–8. doi: 10.1107/S1600536810005775 (PMC2983717; doi:10.1107/S1600536810005775)
Supplement: Supplementary file 1 [file e-66-0o677-sup1.cif]

##############################################################################
###                                                                        ###
###        Electronic paper (Acta Crystallographica Section E)             ###
###                                                                        ###
##############################################################################
#                                                                            #
# This CIF contains the data in a paper accepted for publication in Acta     #
# Crystallographica Section E. It conforms to the requirements of Notes      #
# for Authors for Section E, and has been peer reviewed under the auspices   #
# of the IUCr Commission on Journals.                                        #
#                                                                            #
# Full details of the Crystallographic Information File format               #
# are given in the paper "The Crystallographic Information File (CIF):       #
# a New Standard Archive File for Crystallography" by S. R. Hall, F. H.      #
# Allen and I. D. Brown [Acta Cryst. (1991), A47, 655-685].                  #
#                                                                            #
# The current version of the core CIF dictionary is obtainable from          #
# ftp://ftp.iucr.org/pub/cif_core.dic. The current version number is 2.4.    #
#                                                                            #
# Software is freely available for graphical display of the structure(s) in  #
# this CIF.  For information consult the CIF home page http://www.iucr.org/  #
# cif/home.html                                                              #
#                                                                            #
# This file may be used for bona fide research purposes within the           #
# scientific community so long as proper attribution is given to the journal # 
# article from which it was obtained.                                        #
#                                                                            #
##############################################################################
                                             
data_I
_audit_creation_method     SHELXL-97
_chemical_name_systematic
;
1,3-Bis(phenylsufanylmethyl)benzene
;
_chemical_name_common     '1,3-bis(phenylthiomethyl)benzene'
_chemical_formula_moiety     'C20 H18 S2'
_chemical_formula_sum     'C20 H18 S2'
_chemical_formula_iupac     'C20 H18 S2'
_chemical_formula_weight     322.46
_chemical_melting_point_gt     357
_chemical_melting_point_lt     359
_symmetry_cell_setting     Orthorhombic
_symmetry_space_group_name_H-M     'C m c 21'
_symmetry_space_group_name_Hall     'C 2c -2'
loop_
    _symmetry_equiv_pos_as_xyz
    'x, y, z'
    '-x, -y, z+1/2'
    'x, -y, z+1/2'
    '-x, y, z'
    'x+1/2, y+1/2, z'
    '-x+1/2, -y+1/2, z+1/2'
    'x+1/2, -y+1/2, z+1/2'
    '-x+1/2, y+1/2, z'
_cell_length_a     32.072(2)
_cell_length_b     7.6053(5)
_cell_length_c     6.8224(5)
_cell_angle_alpha     90.00
_cell_angle_beta     90.00
_cell_angle_gamma     90.00
_cell_volume     1664.1(2)
_cell_formula_units_Z     4
_cell_measurement_reflns_used     8194
_cell_measurement_theta_min     2.75
_cell_measurement_theta_max     28.06
_cell_measurement_temperature     228(2)
_exptl_crystal_description     needle
_exptl_crystal_colour     colourless
_exptl_crystal_size_max     0.76
_exptl_crystal_size_mid     0.15
_exptl_crystal_size_min     0.10
_exptl_crystal_density_diffrn     1.287
_exptl_crystal_density_meas     '?'
_exptl_crystal_density_method     'not measured'
_exptl_crystal_F_000     680
_exptl_absorpt_coefficient_mu     0.314
_exptl_absorpt_correction_type     'multi-scan'
_exptl_absorpt_process_details     '(<i>SADABS</i>; Bruker, 2001)'
_exptl_absorpt_correction_T_min     0.7965
_exptl_absorpt_correction_T_max     0.9699
_exptl_special_details
;
;
_diffrn_ambient_temperature     228(2)
_diffrn_radiation_type     MoK\a
_diffrn_radiation_wavelength     0.71073
_diffrn_radiation_source     'fine-focus sealed tube'
_diffrn_radiation_monochromator     graphite
_diffrn_measurement_device_type     'Bruker APEXII CCD area-detector'
_diffrn_measurement_method     '\f and \w scans'
_diffrn_detector_area_resol_mean     ?
_diffrn_reflns_number     14404
_diffrn_reflns_av_R_equivalents     0.0515
_diffrn_reflns_av_sigmaI/netI     0.0342
_diffrn_reflns_theta_min     3.29
_diffrn_reflns_theta_max     26.38
_diffrn_reflns_theta_full     26.38
_diffrn_measured_fraction_theta_max     0.997
_diffrn_measured_fraction_theta_full     0.997
_diffrn_reflns_limit_h_min     -40
_diffrn_reflns_limit_h_max     40
_diffrn_reflns_limit_k_min     -9
_diffrn_reflns_limit_k_max     9
_diffrn_reflns_limit_l_min     -8
_diffrn_reflns_limit_l_max     8
_refine_special_details
;
Refinement of <i>F</i>^2^ against ALL reflections. The weighted <i>R</i>-factor
wR and goodness of fit <i>S</i> are based on <i>F</i>^2^, conventional
<i>R</i>-factors <i>R</i> are based on <i>F</i>, with <i>F</i> set to zero for
negative <i>F</i>^2^. The threshold expression of <i>F</i>^2^ >
\s(<i>F</i>^2^) is used only for calculating <i>R</i>-factors(gt) etc. and is
not relevant to the choice of reflections for refinement. <i>R</i>-factors
based on <i>F</i>^2^ are statistically about twice as large as those based on
<i>F</i>, and <i>R</i>- factors based on ALL data will be even larger.
;
_reflns_number_total     1689
_reflns_number_gt     1417
_reflns_threshold_expression     >2sigma(I)
_refine_ls_structure_factor_coef     Fsqd
_refine_ls_matrix_type     full
_refine_ls_R_factor_all     0.0504
_refine_ls_R_factor_gt     0.0345
_refine_ls_wR_factor_gt     0.0763
_refine_ls_wR_factor_ref     0.0856
_refine_ls_goodness_of_fit_ref     1.120
_refine_ls_restrained_S_all     1.120
_refine_ls_number_reflns     1689
_refine_ls_number_parameters     103
_refine_ls_number_restraints     1
_refine_ls_number_constraints     38
_refine_ls_hydrogen_treatment     constr
_refine_ls_weighting_scheme     calc
_refine_ls_weighting_details
         'calc w=1/[\s^2^(Fo^2^)+(0.0408P)^2^+0.6358P] where P=(Fo^2^+2Fc^2^)/3'
_atom_sites_solution_hydrogens     difmap
_atom_sites_solution_primary     direct
_atom_sites_solution_secondary     difmap
_refine_ls_shift/su_max     0.000
_refine_ls_shift/su_mean     0.000
_refine_diff_density_max     0.268
_refine_diff_density_min     -0.313
_refine_ls_extinction_method     none
_refine_ls_extinction_coef     ?
_refine_ls_abs_structure_details     'Flack (1983), 736 Friedel pairs'
_refine_ls_abs_structure_Flack     0.05(12)
loop_
    _atom_type_symbol
    _atom_type_description
    _atom_type_scat_dispersion_real
    _atom_type_scat_dispersion_imag
    _atom_type_scat_source
    'C' 'C' 0.0033 0.0016
                         'International Tables Vol C Tables 4.2.6.8 and 6.1.1.4'
    'H' 'H' 0.0000 0.0000
                         'International Tables Vol C Tables 4.2.6.8 and 6.1.1.4'
    'S' 'S' 0.1246 0.1234
                         'International Tables Vol C Tables 4.2.6.8 and 6.1.1.4'
_computing_data_collection     '<i>APEX2</i> (Bruker, 2007)'
_computing_cell_refinement     '<i>SAINT</i> (Bruker, 2007)'
_computing_data_reduction     '<i>SAINT</i> (Bruker, 2007)'
_computing_structure_solution     'XS in <i>SHELXTL</i> (Sheldrick, 2008)'
_computing_structure_refinement     'XL in <i>SHELXTL</i> (Sheldrick, 2008)'
_computing_molecular_graphics     '<i>DIAMOND</i> (Brandenburg, 2007)'
_computing_publication_material
;
<i>publCIF</i> (McMahon & Westrip, 2008) and Platon (Spek, 2009)
;
loop_
    _atom_site_type_symbol
    _atom_site_label
    _atom_site_fract_x
    _atom_site_fract_y
    _atom_site_fract_z
    _atom_site_U_iso_or_equiv
    _atom_site_adp_type
    _atom_site_calc_flag
    _atom_site_refinement_flags
    _atom_site_occupancy
    _atom_site_disorder_assembly
    _atom_site_disorder_group
    S S1 0.415866(15) 0.21909(7) 0.49099(13) 0.03480(17) Uani d . 1 . .
    C C1 0.5000 0.3639(4) 0.7139(5) 0.0295(7) Uani d S 1 . .
    H H1A 0.5000 0.4312 0.5984 0.035 Uiso calc SR 1 . .
    C C2 0.46220(7) 0.3148(3) 0.7983(4) 0.0295(5) Uani d . 1 . .
    C C3 0.46271(7) 0.2166(3) 0.9699(5) 0.0362(6) Uani d . 1 . .
    H H3A 0.4374 0.1836 1.0290 0.043 Uiso calc R 1 . .
    C C4 0.5000 0.1671(4) 1.0546(6) 0.0406(9) Uani d S 1 . .
    H H4A 0.5000 0.0996 1.1700 0.049 Uiso calc SR 1 . .
    C C5 0.42152(7) 0.3621(3) 0.7015(4) 0.0343(6) Uani d . 1 . .
    H H5A 0.4218 0.4855 0.6601 0.041 Uiso calc R 1 . .
    H H5B 0.3983 0.3448 0.7928 0.041 Uiso calc R 1 . .
    C C6 0.36379(7) 0.2480(3) 0.4147(4) 0.0313(5) Uani d . 1 . .
    C C7 0.33665(6) 0.3748(3) 0.4885(5) 0.0344(5) Uani d . 1 . .
    H H7A 0.3459 0.4547 0.5843 0.041 Uiso calc R 1 . .
    C C8 0.29608(8) 0.3827(3) 0.4201(4) 0.0400(6) Uani d . 1 . .
    H H8A 0.2779 0.4681 0.4710 0.048 Uiso calc R 1 . .
    C C9 0.28185(8) 0.2686(3) 0.2796(4) 0.0449(7) Uani d . 1 . .
    H H9A 0.2541 0.2750 0.2353 0.054 Uiso calc R 1 . .
    C C10 0.30905(8) 0.1432(4) 0.2032(4) 0.0467(7) Uani d . 1 . .
    H H10A 0.2998 0.0651 0.1058 0.056 Uiso calc R 1 . .
    C C11 0.34957(8) 0.1333(3) 0.2704(4) 0.0401(6) Uani d . 1 . .
    H H11A 0.3677 0.0483 0.2183 0.048 Uiso calc R 1 . .
loop_
    _atom_site_aniso_label
    _atom_site_aniso_U_11
    _atom_site_aniso_U_22
    _atom_site_aniso_U_33
    _atom_site_aniso_U_12
    _atom_site_aniso_U_13
    _atom_site_aniso_U_23
    S1 0.0321(3) 0.0375(3) 0.0348(3) 0.0052(2) 0.0004(3) -0.0071(4)
    C1 0.0353(17) 0.0270(15) 0.0264(19) 0.000 0.000 0.0012(14)
    C2 0.0326(12) 0.0268(10) 0.0290(13) 0.0000(9) 0.0007(10) -0.0049(11)
    C3 0.0406(12) 0.0326(10) 0.0356(15) -0.0048(9) 0.0095(14) -0.0008(13)
    C4 0.058(2) 0.0348(17) 0.029(2) 0.000 0.000 0.0085(15)
    C5 0.0304(11) 0.0341(12) 0.0382(15) 0.0018(10) 0.0014(11) -0.0071(11)
    C6 0.0316(12) 0.0328(11) 0.0295(13) -0.0041(9) 0.0021(9) 0.0027(10)
    C7 0.0321(10) 0.0384(11) 0.0327(13) -0.0010(8) 0.0007(14) -0.0038(15)
    C8 0.0355(13) 0.0476(14) 0.0369(15) 0.0035(11) 0.0043(11) -0.0001(11)
    C9 0.0335(13) 0.0581(15) 0.0430(18) -0.0060(11) -0.0051(12) 0.0049(15)
    C10 0.0478(16) 0.0509(16) 0.0413(18) -0.0095(12) -0.0065(13) -0.0095(13)
    C11 0.0446(14) 0.0375(13) 0.0381(16) 0.0002(11) 0.0010(12) -0.0101(12)
_geom_special_details
;
All esds (except the esd in the dihedral angle between two l.s. planes) are
estimated using the full covariance matrix. The cell esds are taken into
account individually in the estimation of esds in distances, angles and
torsion angles; correlations between esds in cell parameters are only used
when they are defined by crystal symmetry. An approximate (isotropic)
treatment of cell esds is used for estimating esds involving l.s. planes.
;
loop_
    _geom_bond_atom_site_label_1
    _geom_bond_atom_site_label_2
    _geom_bond_site_symmetry_2
    _geom_bond_distance
    _geom_bond_publ_flag
    S1 C6 . 1.763(2) ?
    S1 C5 . 1.811(2) ?
    C1 C2 4_655 1.393(3) ?
    C1 C2 . 1.393(3) ?
    C1 H1A . 0.9400 ?
    C2 C3 . 1.388(4) ?
    C2 C5 . 1.506(3) ?
    C3 C4 . 1.381(3) ?
    C3 H3A . 0.9400 ?
    C4 C3 4_655 1.381(3) ?
    C4 H4A . 0.9400 ?
    C5 H5A . 0.9800 ?
    C5 H5B . 0.9800 ?
    C6 C11 . 1.392(3) ?
    C6 C7 . 1.393(3) ?
    C7 C8 . 1.384(3) ?
    C7 H7A . 0.9400 ?
    C8 C9 . 1.371(4) ?
    C8 H8A . 0.9400 ?
    C9 C10 . 1.394(4) ?
    C9 H9A . 0.9400 ?
    C10 C11 . 1.380(3) ?
    C10 H10A . 0.9400 ?
    C11 H11A . 0.9400 ?
loop_
    _geom_angle_atom_site_label_1
    _geom_angle_atom_site_label_2
    _geom_angle_atom_site_label_3
    _geom_angle_site_symmetry_1
    _geom_angle_site_symmetry_3
    _geom_angle
    _geom_angle_publ_flag
    C6 S1 C5 . . 104.72(11) ?
    C2 C1 C2 4_655 . 121.0(3) ?
    C2 C1 H1A 4_655 . 119.5 ?
    C2 C1 H1A . . 119.5 ?
    C3 C2 C1 . . 118.8(2) ?
    C3 C2 C5 . . 120.57(19) ?
    C1 C2 C5 . . 120.5(2) ?
    C4 C3 C2 . . 120.6(2) ?
    C4 C3 H3A . . 119.7 ?
    C2 C3 H3A . . 119.7 ?
    C3 C4 C3 . 4_655 120.1(4) ?
    C3 C4 H4A . . 120.0 ?
    C3 C4 H4A 4_655 . 120.0 ?
    C2 C5 S1 . . 106.92(15) ?
    C2 C5 H5A . . 110.3 ?
    S1 C5 H5A . . 110.3 ?
    C2 C5 H5B . . 110.3 ?
    S1 C5 H5B . . 110.3 ?
    H5A C5 H5B . . 108.6 ?
    C11 C6 C7 . . 119.0(2) ?
    C11 C6 S1 . . 116.16(18) ?
    C7 C6 S1 . . 124.85(19) ?
    C8 C7 C6 . . 119.7(2) ?
    C8 C7 H7A . . 120.2 ?
    C6 C7 H7A . . 120.2 ?
    C9 C8 C7 . . 121.4(2) ?
    C9 C8 H8A . . 119.3 ?
    C7 C8 H8A . . 119.3 ?
    C8 C9 C10 . . 119.1(2) ?
    C8 C9 H9A . . 120.5 ?
    C10 C9 H9A . . 120.5 ?
    C11 C10 C9 . . 120.2(2) ?
    C11 C10 H10A . . 119.9 ?
    C9 C10 H10A . . 119.9 ?
    C10 C11 C6 . . 120.6(2) ?
    C10 C11 H11A . . 119.7 ?
    C6 C11 H11A . . 119.7 ?
loop_
    _geom_torsion_atom_site_label_1
    _geom_torsion_atom_site_label_2
    _geom_torsion_atom_site_label_3
    _geom_torsion_atom_site_label_4
    _geom_torsion_site_symmetry_1
    _geom_torsion_site_symmetry_2
    _geom_torsion_site_symmetry_3
    _geom_torsion_site_symmetry_4
    _geom_torsion
    _geom_torsion_publ_flag
    C2 C1 C2 C3 4_655 . . . 0.6(4) ?
    C2 C1 C2 C5 4_655 . . . -177.45(19) ?
    C1 C2 C3 C4 . . . . -0.6(4) ?
    C5 C2 C3 C4 . . . . 177.4(2) ?
    C2 C3 C4 C3 . . . 4_655 0.7(5) ?
    C3 C2 C5 S1 . . . . -104.0(2) ?
    C1 C2 C5 S1 . . . . 74.0(2) ?
    C6 S1 C5 C2 . . . . 168.24(15) ?
    C5 S1 C6 C11 . . . . -171.28(19) ?
    C5 S1 C6 C7 . . . . 8.5(2) ?
    C11 C6 C7 C8 . . . . 1.1(4) ?
    S1 C6 C7 C8 . . . . -178.7(2) ?
    C6 C7 C8 C9 . . . . -0.4(4) ?
    C7 C8 C9 C10 . . . . -0.5(4) ?
    C8 C9 C10 C11 . . . . 0.7(4) ?
    C9 C10 C11 C6 . . . . 0.0(4) ?
    C7 C6 C11 C10 . . . . -0.9(4) ?
    S1 C6 C11 C10 . . . . 178.9(2) ?
loop_
    _geom_hbond_atom_site_label_D
    _geom_hbond_atom_site_label_H
    _geom_hbond_atom_site_label_A
    _geom_hbond_site_symmetry_A
    _geom_hbond_distance_DH
    _geom_hbond_distance_HA
    _geom_hbond_distance_DA
    _geom_hbond_angle_DHA
    C1 H1A Cg1 2_664 0.94 2.69 3.57(5) 154.6
    C1 H1A Cg1 3_564 0.94 2.69 3.57(5) 154.6
    C7 H7A Cg2 3_565 0.94 2.85 3.67(6) 146.7
data_New_Global_Publ_Block
_journal_date_recd_electronic     2009-12-11
_journal_date_accepted     2010-02-11
_journal_name_full     'Acta Crystallographica, Section E'
_journal_year     2010
_journal_volume     66
_journal_issue      3
_journal_page_first     o677
_journal_page_last     o678
_journal_paper_category     QO
_journal_coeditor_code     FB2176
_publ_contact_author_name     'Richard A. Kemp'
_publ_contact_author_address
;
Department of Chemistry and Chemical Biology
MSC03 2060
1 University of New Mexico
Albuquerque, NM, 87131
USA
;
_publ_contact_author_email     'rakemp@unm.edu'
_publ_contact_author_fax     ?
_publ_contact_author_phone     '505-272-7609'
_publ_section_title
;
1,3-Bis(phenylsufanylmethyl)benzene
;
_publ_section_title_footnote     .
loop_
    _publ_author_name
    _publ_author_footnote
    _publ_author_address
    'Stewart, Constantine A.' .
;
Advanced Materials Laboratory
Sandia National Laboratories
1001 University Blvd SE
Albuquerque, NM, 87106
USA
;
    'Dickie, Diane A.' .
;
Department of Chemistry and Chemical Biology
MSC03 2060
1 University of New Mexico
Albuquerque, NM, 87131
USA
;
    'Kemp, Richard A.' .
;
Department of Chemistry and Chemical Biology
MSC03 2060
1 University of New Mexico
Albuquerque, NM, 87131
USA
;
_publ_section_synopsis     .
