# Supplementary material for: 1,3-Bis(phenyl­sufanylmeth­yl)benzene
Source: Acta Crystallogr Sect E Struct Rep Online. 2010 Feb 20;66(Pt 3):o677–8. doi: 10.1107/S1600536810005775 (PMC2983717; doi:10.1107/S1600536810005775)
Supplement: Supplementary file 2 [file e-66-0o677-Isup2.hkl]

# 
# h,k,l, Fc-squared, Fo-squared, sigma(Fo-squared) and status flag 
# 
data_I
_shelx_title ' cas123 in Cmc2(1)' 
_shelx_refln_list_code          4 
_shelx_F_calc_maximum      228.01 
_exptl_crystal_F_000       680.00 
_reflns_d_resolution_high  0.7997 
 
loop_ 
 _symmetry_equiv_pos_as_xyz 
 'x, y, z' 
 '-x, -y, z+1/2' 
 'x, -y, z+1/2' 
 '-x, y, z' 
 'x+1/2, y+1/2, z' 
 '-x+1/2, -y+1/2, z+1/2' 
 'x+1/2, -y+1/2, z+1/2' 
 '-x+1/2, y+1/2, z' 
 
_cell_length_a    32.0716 
_cell_length_b     7.6053 
_cell_length_c     6.8224 
_cell_angle_alpha  90.000 
_cell_angle_beta   90.000 
_cell_angle_gamma  90.000 
 
_shelx_F_squared_multiplier     1.000 
 
loop_ 
 _refln_index_h 
 _refln_index_k 
 _refln_index_l 
 _refln_F_squared_calc 
 _refln_F_squared_meas 
 _refln_F_squared_sigma 
 _refln_observed_status 
   1   1  -8       33.46       25.90     27.69 o 
   3   1  -8        3.31       10.14     28.17 o 
   5   1  -8       37.57       30.96     42.04 o 
   7   1  -8      144.63       -0.79     37.22 o 
   9   1  -8        5.43       27.78     41.64 o 
   0   2  -8       92.21       87.70     49.24 o 
   2   2  -8      109.16      117.99     35.09 o 
   4   2  -8       78.72       58.01     31.60 o 
   6   2  -8      369.68      466.12     69.91 o 
   8   2  -8      142.84      209.93     55.25 o 
   1   3  -8      134.01      119.12     36.09 o 
   3   3  -8        8.68        9.49     30.04 o 
   5   3  -8      149.60      200.74     55.90 o 
   1   1  -7      280.82      301.01     36.83 o 
   3   1  -7       62.69       82.41     27.82 o 
   5   1  -7      363.36      359.81     39.61 o 
   7   1  -7      350.78      348.46     38.48 o 
   9   1  -7      128.63      188.02     49.89 o 
  11   1  -7     1338.78     1226.39    105.14 o 
  13   1  -7      187.15      159.75     49.54 o 
  15   1  -7      212.84      113.44     49.14 o 
  17   1  -7      115.66      176.64     52.62 o 
  19   1  -7      162.96      205.51     60.72 o 
   0   2  -7      277.25      315.61     55.30 o 
   2   2  -7       31.09       56.33     26.41 o 
   4   2  -7       62.14       60.01     28.47 o 
   6   2  -7      264.21      277.97     37.44 o 
   8   2  -7       73.66       84.07     28.64 o 
  10   2  -7     1041.56      948.88     92.72 o 
  12   2  -7       84.75        4.77     39.00 o 
  14   2  -7      257.58      274.67     59.28 o 
  16   2  -7      154.91      144.49     50.38 o 
  18   2  -7      163.11      161.58     57.74 o 
   1   3  -7      242.36      281.02     42.01 o 
   3   3  -7       78.60      121.97     38.98 o 
   5   3  -7      348.01      340.42     42.84 o 
   7   3  -7      460.75      489.93     49.12 o 
   9   3  -7       11.31        9.19     27.50 o 
  11   3  -7      640.85      757.44     86.31 o 
  13   3  -7      312.86      252.91     60.22 o 
  15   3  -7       24.94       45.36     45.27 o 
   0   4  -7      234.96      236.56     55.50 o 
   2   4  -7       18.85        5.33     28.52 o 
   4   4  -7       50.63       42.31     30.47 o 
   6   4  -7      215.39      208.97     40.60 o 
   8   4  -7       18.39      -20.83     20.83 o 
  10   4  -7      274.77      171.62     55.90 o 
   1   5  -7       29.78       54.23     32.26 o 
   3   5  -7       34.77       68.94     33.33 o 
   5   5  -7      246.25      166.60     55.45 o 
   7   5  -7      171.31      115.82     54.66 o 
   0   0  -6      910.58      989.23     79.85 o 
   2   0  -6      861.34      884.29     53.46 o 
   4   0  -6      213.79      193.14     56.42 o 
   6   0  -6     1476.99     1487.16     71.93 o 
   8   0  -6      870.23      866.87     52.97 o 
  10   0  -6      549.58      525.63     41.01 o 
  12   0  -6     2144.42     2149.93    141.56 o 
  14   0  -6      290.49      261.36     50.93 o 
   1   1  -6        6.38       36.35     22.29 o 
   3   1  -6       32.00       12.67     26.71 o 
   5   1  -6      119.31       80.66     30.21 o 
   7   1  -6      215.82      206.34     30.72 o 
   9   1  -6      101.93       72.89     25.53 o 
  11   1  -6       34.76       59.52     23.93 o 
  13   1  -6      194.44      183.84     46.90 o 
  15   1  -6       60.82       66.38     40.15 o 
  17   1  -6       57.72      -13.42     36.52 o 
  19   1  -6       20.73        1.39     36.37 o 
  21   1  -6       10.75       15.90     38.56 o 
  23   1  -6       15.72       -3.93     37.76 o 
   0   2  -6      967.54      870.03     81.74 o 
   2   2  -6      497.27      562.73     36.78 o 
   4   2  -6       45.39       18.36     22.56 o 
   6   2  -6     1033.81      998.41     69.04 o 
   8   2  -6      608.42      567.44     83.40 o 
  10   2  -6      265.22      273.34     38.06 o 
  12   2  -6      726.08      624.89     48.14 o 
  14   2  -6       32.06       10.58     34.23 o 
  16   2  -6      683.31      682.51     79.05 o 
  18   2  -6      488.79      520.40     44.10 o 
  20   2  -6      112.29      121.31     35.55 o 
  22   2  -6       98.51        2.53     37.61 o 
  24   2  -6      485.35      470.79     73.09 o 
  26   2  -6      229.99      181.71     57.09 o 
   1   3  -6       91.76      145.49     20.31 o 
   3   3  -6       18.05       35.68     18.31 o 
   5   3  -6      386.51      403.31     61.86 o 
   7   3  -6      652.40      657.98     50.98 o 
   9   3  -6       89.48      103.82     27.98 o 
  11   3  -6      220.54      204.34     33.46 o 
  13   3  -6      272.72      209.53     54.21 o 
  15   3  -6       25.85       49.54     41.64 o 
  17   3  -6      193.16      209.73     53.81 o 
  19   3  -6      189.11      171.97     51.87 o 
  21   3  -6       12.49      -18.19     39.40 o 
  23   3  -6      106.68      214.00     57.49 o 
   0   4  -6      741.09      789.13     46.11 o 
   2   4  -6      267.78      311.46     34.44 o 
   4   4  -6       87.46       71.83     21.24 o 
   6   4  -6      512.46      515.10     44.62 o 
   8   4  -6      224.84      225.98     52.42 o 
  10   4  -6      588.13      661.34     77.07 o 
  12   4  -6      159.93      224.84     54.56 o 
  14   4  -6       92.91       31.20     43.97 o 
  16   4  -6       81.94       19.63     41.39 o 
  18   4  -6      295.99      275.37     62.61 o 
  20   4  -6       62.47      -12.42     44.22 o 
   1   5  -6      304.19      380.50     32.84 o 
   3   5  -6       25.43       34.42     22.68 o 
   5   5  -6      409.25      392.23     49.17 o 
   7   5  -6      169.79      195.38     35.40 o 
   9   5  -6       48.29       66.22     31.51 o 
  11   5  -6      276.55      276.31     61.21 o 
  13   5  -6      322.10      255.00     65.34 o 
  15   5  -6       90.51      144.69     56.05 o 
   0   6  -6      168.49      130.83     41.69 o 
   2   6  -6       62.32       43.58     41.19 o 
   4   6  -6        0.88        7.45     36.22 o 
   6   6  -6       54.84       28.17     44.47 o 
   1   1  -5      994.98     1026.12     28.22 o 
   3   1  -5      629.59      731.91     26.23 o 
   5   1  -5     1811.22     1862.36     46.74 o 
   7   1  -5     1312.81     1307.08     38.77 o 
   9   1  -5      146.12      135.28     17.94 o 
  11   1  -5     2788.50     2712.01     70.85 o 
  13   1  -5     6048.08     6022.92    139.30 o 
  15   1  -5      198.12      197.92     21.45 o 
  17   1  -5      441.67      404.44     27.46 o 
  19   1  -5       72.73       70.80     25.75 o 
  21   1  -5      209.62      202.76     29.61 o 
  23   1  -5      666.32      639.55     54.58 o 
  25   1  -5      378.38      365.12     38.41 o 
  27   1  -5       29.43      -23.30     31.85 o 
   0   2  -5       38.21       62.17     13.99 o 
   2   2  -5      165.97      178.49     18.59 o 
   4   2  -5       32.75       12.34     10.97 o 
   6   2  -5      359.12      348.90     22.78 o 
   8   2  -5      142.08      150.64     16.95 o 
  10   2  -5        0.13      -14.92     14.92 o 
  12   2  -5      343.29      333.36     25.83 o 
  14   2  -5      118.78      116.59     16.83 o 
  16   2  -5      356.80      423.15     28.01 o 
  18   2  -5      255.21      231.51     49.74 o 
  20   2  -5      118.43      101.31     26.24 o 
  22   2  -5       62.55       82.03     26.40 o 
  24   2  -5       47.73       39.36     26.45 o 
  26   2  -5       66.28       90.58     45.46 o 
  28   2  -5        8.37      -26.88     36.82 o 
  30   2  -5       74.27        4.02     43.18 o 
   1   3  -5       49.82       73.67     14.17 o 
   3   3  -5        6.09        2.92     16.77 o 
   5   3  -5      370.74      386.83     38.95 o 
   7   3  -5     2293.75     2312.61     87.79 o 
   9   3  -5      449.70      414.29     33.26 o 
  11   3  -5     1082.33     1132.44     54.57 o 
  13   3  -5      377.58      394.02     59.48 o 
  15   3  -5       50.40       74.42     25.21 o 
  17   3  -5      268.73      271.02     42.21 o 
  19   3  -5      204.62      274.34     34.98 o 
  21   3  -5        4.45       -9.23     23.15 o 
  23   3  -5      309.35      280.14     58.18 o 
  25   3  -5       78.95       43.38     41.19 o 
  27   3  -5       19.21       11.58     38.71 o 
  29   3  -5      454.23      543.88     78.36 o 
   0   4  -5      378.78      372.61     41.89 o 
   2   4  -5      425.90      437.09     70.48 o 
   4   4  -5      138.13      101.24     22.10 o 
   6   4  -5      506.79      594.04     33.75 o 
   8   4  -5       52.22       47.33     20.76 o 
  10   4  -5       71.88       47.76     30.51 o 
  12   4  -5      458.64      464.07     42.23 o 
  14   4  -5       97.16      103.10     30.34 o 
  16   4  -5      237.29      244.79     35.18 o 
  18   4  -5      270.94      318.40     40.94 o 
  20   4  -5       30.75       19.04     29.81 o 
  22   4  -5      155.01      162.07     38.13 o 
  24   4  -5      281.77      395.56     66.58 o 
  26   4  -5       23.70       47.80     48.40 o 
   1   5  -5        5.52       -8.85     29.94 o 
   3   5  -5        2.21      -18.26     21.22 o 
   5   5  -5      135.34      167.58     35.18 o 
   7   5  -5     1118.10     1132.62     55.34 o 
   9   5  -5       75.68       26.73     29.76 o 
  11   5  -5      142.13      140.13     40.50 o 
  13   5  -5      110.89       76.86     26.62 o 
  15   5  -5       15.78      -28.77     36.87 o 
  17   5  -5       98.37       98.18     48.00 o 
  19   5  -5      177.70      232.08     40.73 o 
  21   5  -5        7.35      -22.97     30.16 o 
  23   5  -5      114.00      112.10     49.14 o 
   0   6  -5      912.90     1036.18     78.41 o 
   2   6  -5      376.22      384.51     42.61 o 
   4   6  -5      164.06      157.13     30.13 o 
   6   6  -5      358.93      365.55     57.02 o 
   8   6  -5      230.31      259.80     33.25 o 
  10   6  -5      230.72      315.66     45.27 o 
  12   6  -5     1197.62     1236.03     81.93 o 
  14   6  -5       20.24       28.81     29.29 o 
  16   6  -5       23.25        5.44     28.50 o 
  18   6  -5      220.37      230.65     62.36 o 
   0   0  -4    16857.94    19020.54    901.16 o 
   2   0  -4     1054.87     1153.84     30.59 o 
   4   0  -4      977.92     1036.16     32.26 o 
   6   0  -4     1360.77     1366.30     59.53 o 
   8   0  -4     1858.77     1941.35     51.34 o 
  10   0  -4      713.15      734.36     25.93 o 
  12   0  -4     3724.21     3661.92     89.53 o 
  14   0  -4      508.92      462.95     30.59 o 
  16   0  -4     2792.86     2820.25     86.70 o 
  18   0  -4     2248.89     2218.09     71.09 o 
  20   0  -4      226.89      223.94     33.14 o 
  22   0  -4      324.49      279.56     22.41 o 
  24   0  -4     1928.35     1955.00     89.54 o 
  26   0  -4      971.69     1004.15     46.27 o 
  28   0  -4      228.40      229.98     42.16 o 
  30   0  -4      636.42      776.49     91.15 o 
  32   0  -4      275.36      257.33     41.59 o 
  34   0  -4       40.76      -33.39     33.39 o 
   1   1  -4      173.68      183.74      9.71 o 
   3   1  -4       52.48       97.85     10.71 o 
   5   1  -4       86.41       80.09     10.27 o 
   7   1  -4       83.11      110.52     17.59 o 
   9   1  -4       57.77       60.97      7.87 o 
  11   1  -4      108.38      103.19     10.50 o 
  13   1  -4      601.12      624.10     18.90 o 
  15   1  -4      313.89      320.67     14.93 o 
  17   1  -4      318.93      315.85     23.37 o 
  19   1  -4      154.88      142.48     18.21 o 
  21   1  -4      134.58      112.06     10.91 o 
  23   1  -4        6.86       -7.93     10.15 o 
  25   1  -4       84.63       76.35     13.03 o 
  27   1  -4       11.01       -6.35     12.58 o 
  29   1  -4       62.10       33.24     17.00 o 
  31   1  -4       84.35      134.47     24.67 o 
  33   1  -4       36.96       18.05     23.46 o 
  35   1  -4       44.37       48.67     26.07 o 
   0   2  -4     5165.55     5542.18    131.77 o 
   2   2  -4      834.87      876.15     30.08 o 
   4   2  -4      725.55      787.67     19.83 o 
   6   2  -4     2483.23     2438.28     53.55 o 
   8   2  -4     1005.73     1025.76     33.22 o 
  10   2  -4      593.37      656.25     20.45 o 
  12   2  -4     1218.46     1190.54     32.15 o 
  14   2  -4      171.02      145.90     13.44 o 
  16   2  -4     1278.70     1264.02     34.53 o 
  18   2  -4     1507.61     1477.45     42.49 o 
  20   2  -4      199.03      186.51     16.11 o 
  22   2  -4      293.21      299.01     40.74 o 
  24   2  -4     1182.80     1249.83     38.97 o 
  26   2  -4      342.99      382.87     40.24 o 
  28   2  -4       83.81       87.09     18.98 o 
  30   2  -4      527.58      624.95     33.96 o 
  32   2  -4       64.67       54.80     23.86 o 
  34   2  -4       98.16      131.85     33.94 o 
   1   3  -4      350.43      326.47     14.04 o 
   3   3  -4       29.96       23.78      8.92 o 
   5   3  -4      340.78      338.57     15.56 o 
   7   3  -4      622.23      627.50     24.69 o 
   9   3  -4      108.84      122.81     12.22 o 
  11   3  -4      457.70      448.19     19.72 o 
  13   3  -4     1225.66     1203.63     40.09 o 
  15   3  -4      495.75      527.97     35.18 o 
  17   3  -4      812.62      839.75     42.29 o 
  19   3  -4      383.39      402.66     31.53 o 
  21   3  -4      166.02      158.62     18.23 o 
  23   3  -4       29.34       21.68     15.91 o 
  25   3  -4       67.18       63.81     16.03 o 
  27   3  -4       23.97      -15.91     15.91 o 
  29   3  -4      195.42      187.53     22.84 o 
  31   3  -4      162.77      198.55     24.54 o 
  33   3  -4       66.12       39.81     25.49 o 
   0   4  -4       71.35       45.45     28.11 o 
   2   4  -4      468.75      470.46     18.19 o 
   4   4  -4      443.19      449.24     19.66 o 
   6   4  -4     2437.16     2398.96     64.55 o 
   8   4  -4      706.71      695.46     28.05 o 
  10   4  -4     1229.45     1219.22     44.37 o 
  12   4  -4        3.05        2.17     14.67 o 
  14   4  -4       17.64       13.62     15.17 o 
  16   4  -4      290.13      317.23     32.74 o 
  18   4  -4      483.17      506.38     35.68 o 
  20   4  -4      245.33      280.70     45.73 o 
  22   4  -4      277.43      326.05     26.42 o 
  24   4  -4      322.99      377.07     30.51 o 
  26   4  -4       24.49       22.69     22.02 o 
  28   4  -4        7.29       -1.67     17.74 o 
  30   4  -4      282.56      324.42     26.15 o 
   1   5  -4     1342.06     1337.43     41.08 o 
   3   5  -4       33.54       10.31     16.44 o 
   5   5  -4      718.26      702.08     42.94 o 
   7   5  -4      420.93      441.88     31.57 o 
   9   5  -4       55.16       34.75     17.03 o 
  11   5  -4      822.24      860.60     57.17 o 
  13   5  -4      482.40      511.94     38.44 o 
  15   5  -4      160.80      133.72     20.73 o 
  17   5  -4      611.89      605.35     47.89 o 
  19   5  -4      262.72      226.68     37.60 o 
  21   5  -4        1.71       10.70     18.77 o 
  23   5  -4      420.40      496.01     33.30 o 
  25   5  -4      493.44      569.71     36.80 o 
  27   5  -4       42.72       45.60     25.66 o 
   0   6  -4      233.41      207.89     44.67 o 
   2   6  -4      166.98      107.07     28.02 o 
   4   6  -4       13.39       -3.93     24.52 o 
   6   6  -4      236.34      233.81     32.63 o 
   8   6  -4      105.02       72.19     22.41 o 
  10   6  -4      102.28       63.39     28.35 o 
  12   6  -4       68.95       34.61     65.59 o 
  14   6  -4        0.59      -24.20     24.20 o 
  16   6  -4       48.83       35.63     28.67 o 
  18   6  -4       57.10       29.28     24.66 o 
  20   6  -4       72.86       92.36     35.15 o 
  22   6  -4       68.74       86.81     22.80 o 
  24   6  -4      108.54      148.35     26.67 o 
   1   7  -4      981.27      941.82     58.01 o 
   3   7  -4      119.59      121.88     38.71 o 
   5   7  -4      401.00      421.30     59.87 o 
   7   7  -4      316.72      393.57     58.38 o 
  15   7  -4       63.55       70.26     47.85 o 
  17   7  -4      242.04      294.94     61.02 o 
  19   7  -4      215.00      294.85     62.80 o 
   1   1  -3     3749.79     4052.27     61.69 o 
   3   1  -3     1235.52     1387.60     27.25 o 
   5   1  -3     2993.17     3041.10     51.64 o 
   7   1  -3     2120.38     2072.89     37.01 o 
   9   1  -3      480.68      506.94     15.00 o 
  11   1  -3     4180.14     4033.66     81.31 o 
  13   1  -3      528.77      489.07     10.24 o 
  15   1  -3     1030.99     1194.75     18.68 o 
  17   1  -3     1502.31     1435.33     22.92 o 
  19   1  -3     1460.56     1512.04     22.87 o 
  21   1  -3       97.04      112.53      7.61 o 
  23   1  -3      891.12      872.60     17.83 o 
  25   1  -3     1178.56     1194.64     22.64 o 
  27   1  -3      469.00      480.47     16.38 o 
  29   1  -3     1124.94     1173.82     27.77 o 
  31   1  -3      161.82      154.33     13.89 o 
  33   1  -3       82.95       48.03     17.79 o 
  35   1  -3      401.12      402.55     37.52 o 
  37   1  -3      193.84      193.39     33.85 o 
   0   2  -3     4795.08     5267.53    188.12 o 
   2   2  -3      139.18      153.76      8.38 o 
   4   2  -3      106.28      122.53      7.95 o 
   6   2  -3     2921.67     3068.83     47.10 o 
   8   2  -3      971.33     1010.69     19.05 o 
  10   2  -3     2754.10     2879.75     50.70 o 
  12   2  -3      865.40      897.15     16.31 o 
  14   2  -3      762.01      789.85     12.79 o 
  16   2  -3      419.50      457.07     10.82 o 
  18   2  -3     1379.65     1444.77     25.70 o 
  20   2  -3      405.58      424.13     13.85 o 
  22   2  -3      443.22      474.82     13.81 o 
  24   2  -3       65.11       62.27      9.15 o 
  26   2  -3      317.58      320.56     15.29 o 
  28   2  -3       51.88       34.62     12.55 o 
  30   2  -3      461.53      459.79     25.06 o 
  32   2  -3       48.57       49.28     17.65 o 
  34   2  -3       36.98       37.51     38.06 o 
  36   2  -3      136.25      138.23     45.27 o 
   1   3  -3     1360.93     1402.07     24.54 o 
   3   3  -3      411.27      387.16     15.57 o 
   5   3  -3     4834.33     4841.14     85.65 o 
   7   3  -3     2533.03     2639.30     47.70 o 
   9   3  -3      295.45      289.76      9.22 o 
  11   3  -3     1949.25     2007.83     29.81 o 
  13   3  -3     1868.43     1862.19     25.91 o 
  15   3  -3      165.73      173.78      7.96 o 
  17   3  -3      997.26     1016.54     18.44 o 
  19   3  -3     1544.99     1604.50     29.41 o 
  21   3  -3      388.87      393.20     15.67 o 
  23   3  -3      467.81      506.62     18.22 o 
  25   3  -3      563.67      618.14     26.97 o 
  27   3  -3        3.16      -11.41     11.41 o 
  29   3  -3      359.08      412.68     19.63 o 
  31   3  -3      537.52      627.14     27.33 o 
  33   3  -3       19.93       28.40     33.56 o 
  35   3  -3      280.03      444.15     94.28 o 
   0   4  -3      464.87      491.07     25.52 o 
   2   4  -3      197.40      209.85      9.50 o 
   4   4  -3      739.13      730.88     17.67 o 
   6   4  -3     1491.84     1515.16     28.92 o 
   8   4  -3      330.12      327.38     11.70 o 
  10   4  -3     1265.92     1309.82     25.24 o 
  12   4  -3     1828.42     1849.71     30.22 o 
  14   4  -3      877.97      882.57     18.56 o 
  16   4  -3       93.36       89.59      9.79 o 
  18   4  -3      523.15      538.46     18.21 o 
  20   4  -3      115.62      111.91     13.38 o 
  22   4  -3      107.35      107.28     14.05 o 
  24   4  -3      119.93      130.83     13.08 o 
  26   4  -3      105.62      115.61     17.10 o 
  28   4  -3      426.22      441.00     30.93 o 
  30   4  -3      512.98      612.31     37.00 o 
  32   4  -3       28.70      -22.97     22.97 o 
   1   5  -3      349.21      346.41     13.59 o 
   3   5  -3      811.06      799.66     22.74 o 
   5   5  -3     1400.23     1395.47     29.38 o 
   7   5  -3      424.71      430.51     14.12 o 
   9   5  -3      241.10      253.37     10.88 o 
  11   5  -3      687.64      689.94     24.88 o 
  13   5  -3     1269.73     1253.85     30.80 o 
  15   5  -3      258.43      275.35     15.18 o 
  17   5  -3      222.58      253.71     15.66 o 
  19   5  -3      495.73      515.24     21.23 o 
  21   5  -3      132.10      147.76     16.60 o 
  23   5  -3      249.79      266.50     21.17 o 
  25   5  -3      253.35      257.72     22.45 o 
  27   5  -3       48.29       47.26     18.65 o 
  29   5  -3      123.46      105.68     33.28 o 
  31   5  -3      267.82      326.34     32.44 o 
   0   6  -3     1203.76     1204.96     45.02 o 
   2   6  -3      193.73      191.73     19.43 o 
   4   6  -3      844.89      853.93     29.47 o 
   6   6  -3      461.67      484.89     24.24 o 
   8   6  -3       66.46       74.51     15.55 o 
  10   6  -3      311.08      366.47     23.00 o 
  12   6  -3     1420.90     1449.88     48.46 o 
  14   6  -3      785.33      750.48     30.58 o 
  16   6  -3      381.31      438.78     32.51 o 
  18   6  -3       86.75       72.15     18.94 o 
  20   6  -3       64.08       59.91     16.81 o 
  22   6  -3       22.66       12.22     16.42 o 
  24   6  -3      193.96      207.84     22.08 o 
  26   6  -3       35.97        3.85     20.05 o 
   1   7  -3        4.65      -15.86     16.08 o 
   3   7  -3      171.16      156.59     24.72 o 
   5   7  -3       71.94      100.54     24.81 o 
   7   7  -3        0.10       28.18     21.82 o 
   9   7  -3        5.80      -15.82     15.82 o 
  11   7  -3      136.79      131.35     20.18 o 
  13   7  -3      111.40       66.57     22.27 o 
  15   7  -3      131.17       89.23     56.20 o 
  17   7  -3       46.88       28.19     17.12 o 
  19   7  -3       42.28       33.35     18.61 o 
  21   7  -3       26.32       44.76     20.30 o 
  23   7  -3        0.22       -1.83     20.11 o 
   4   8  -3      142.71      159.20     46.76 o 
   6   8  -3      434.12      521.37     65.39 o 
   8   8  -3       18.17      -17.04     39.40 o 
  10   8  -3      130.45      122.15     26.93 o 
  12   8  -3      422.53      450.80     38.73 o 
  14   8  -3      172.33      105.99     29.99 o 
  16   8  -3       94.25       69.70     56.44 o 
   0   0  -2     4430.67     4615.28    137.94 o 
   2   0  -2     4055.88     3949.65     81.18 o 
   4   0  -2     3421.65     3543.37     71.67 o 
   6   0  -2     2557.74     2520.16     54.96 o 
   8   0  -2      930.74      920.62     16.18 o 
  10   0  -2     1711.54     1878.74     31.75 o 
  12   0  -2     8172.58     8639.22    141.94 o 
  14   0  -2       21.53        9.13      5.78 o 
  16   0  -2     2853.00     3009.38     59.96 o 
  18   0  -2     1683.13     1671.85     37.63 o 
  20   0  -2      373.86      412.96     16.16 o 
  22   0  -2      215.42      202.23     12.82 o 
  24   0  -2     3237.62     3211.06     68.28 o 
  26   0  -2      268.16      287.83     17.74 o 
  28   0  -2     1360.66     1408.15     45.70 o 
  30   0  -2       64.09       72.24     17.15 o 
  32   0  -2      432.45      419.60     26.03 o 
  34   0  -2      331.77      254.72     27.89 o 
  36   0  -2      499.44      509.23     47.65 o 
  38   0  -2       77.68      151.40     35.82 o 
   1   1  -2      803.78      890.47     17.80 o 
   3   1  -2     9197.94     9132.14    111.43 o 
   5   1  -2     3945.24     3916.54     52.47 o 
   7   1  -2     1525.16     1543.15     21.95 o 
   9   1  -2      789.35      820.58     12.32 o 
  11   1  -2      364.07      409.59      8.21 o 
  13   1  -2     1076.07     1178.11     17.19 o 
  15   1  -2       50.42       50.33      5.10 o 
  17   1  -2        9.70        6.90      4.73 o 
  19   1  -2      517.44      526.67     12.08 o 
  21   1  -2       13.98       14.01      5.83 o 
  23   1  -2      798.22      780.72     16.81 o 
  25   1  -2       72.84       56.34      8.27 o 
  27   1  -2      193.84      184.42     10.48 o 
  29   1  -2       32.39       18.15     11.75 o 
  31   1  -2       64.87       54.39     11.74 o 
  33   1  -2        9.19       -9.60     15.41 o 
  35   1  -2       31.13       26.76     13.61 o 
  37   1  -2       27.32       23.88     24.25 o 
   0   2  -2     6867.82     6897.02    135.20 o 
   2   2  -2     6159.73     6114.92     91.35 o 
   4   2  -2     4092.55     4156.15     73.23 o 
   6   2  -2     2780.87     2611.83     31.46 o 
   8   2  -2      390.91      384.15      7.83 o 
  10   2  -2      692.52      769.75     11.17 o 
  12   2  -2     3817.66     3911.48     48.74 o 
  14   2  -2      284.68      279.05      7.61 o 
  16   2  -2      392.95      438.43     10.23 o 
  18   2  -2     3813.69     3767.25     53.78 o 
  20   2  -2      303.18      310.03     10.13 o 
  22   2  -2     1072.08     1085.97     20.68 o 
  24   2  -2     1420.52     1462.97     26.86 o 
  26   2  -2      140.12      135.03     10.16 o 
  28   2  -2      417.29      463.60     21.19 o 
  30   2  -2      229.38      272.05     17.79 o 
  32   2  -2      214.41      243.64     17.64 o 
  34   2  -2      295.64      340.97     23.24 o 
  36   2  -2      329.85      373.04     22.96 o 
  38   2  -2       60.20       79.59     19.40 o 
   1   3  -2     5025.79     5279.81     69.76 o 
   3   3  -2     5771.60     6060.71     90.22 o 
   5   3  -2     2551.66     2534.96     31.04 o 
   7   3  -2     2038.20     2016.12     25.07 o 
   9   3  -2      695.42      760.36     11.03 o 
  11   3  -2      332.55      297.36      6.62 o 
  13   3  -2      921.72      934.16     13.93 o 
  15   3  -2       72.34       62.49      4.96 o 
  17   3  -2      354.69      364.03      9.94 o 
  19   3  -2      895.80      925.02     18.67 o 
  21   3  -2       35.94       30.20      7.36 o 
  23   3  -2     2380.84     2358.74     38.94 o 
  25   3  -2      514.06      524.52     15.19 o 
  27   3  -2      248.64      246.80     12.78 o 
  29   3  -2       17.64        8.75     20.85 o 
  31   3  -2      116.18      149.84     14.96 o 
  33   3  -2       31.10       16.98     13.58 o 
  35   3  -2      130.68      163.69     19.15 o 
   0   4  -2     5083.12     4779.22     76.85 o 
   2   4  -2     2836.93     2919.51     37.96 o 
   4   4  -2     1213.70     1267.27     17.30 o 
   6   4  -2     1203.68     1176.23     15.71 o 
   8   4  -2      278.65      293.83      7.12 o 
  10   4  -2       80.17       75.46      4.68 o 
  12   4  -2     1302.21     1302.17     19.58 o 
  14   4  -2      456.31      455.56     10.64 o 
  16   4  -2       89.71       83.39      7.33 o 
  18   4  -2     3497.56     3520.92     55.16 o 
  20   4  -2      191.26      191.37      9.93 o 
  22   4  -2     1423.64     1486.36     27.29 o 
  24   4  -2      184.33      192.46     11.57 o 
  26   4  -2      909.68      977.73     23.00 o 
  28   4  -2       40.01       33.97     12.75 o 
  30   4  -2      410.81      468.04     21.43 o 
  32   4  -2       69.16       78.49     23.75 o 
  34   4  -2      156.23      212.84     20.21 o 
   1   5  -2     3635.35     3553.33     43.52 o 
   3   5  -2      183.81      206.53     10.63 o 
   5   5  -2      113.30      124.08      5.73 o 
   7   5  -2      906.47      882.56     15.75 o 
   9   5  -2      114.71      111.62      7.08 o 
  11   5  -2      199.64      207.66     11.52 o 
  13   5  -2      265.41      281.79     10.08 o 
  15   5  -2      436.05      494.40     13.35 o 
  17   5  -2     1573.62     1608.95     31.50 o 
  19   5  -2      200.16      198.30     10.40 o 
  21   5  -2       11.10       -8.14      8.14 o 
  23   5  -2      684.67      721.98     21.75 o 
  25   5  -2      666.74      684.70     21.81 o 
  27   5  -2      114.26      118.96     13.98 o 
  29   5  -2      154.88      182.20     16.68 o 
  31   5  -2       22.15       22.61     15.20 o 
   0   6  -2     1526.27     1419.42     37.89 o 
   2   6  -2      244.86      271.07      9.64 o 
   4   6  -2      264.79      283.63      8.90 o 
   6   6  -2      105.87      126.59      8.53 o 
   8   6  -2      198.73      197.76     10.72 o 
  10   6  -2       49.02       61.14      8.76 o 
  12   6  -2       46.90       48.60      8.71 o 
  14   6  -2      242.85      265.29     12.54 o 
  16   6  -2       73.04       69.03      9.99 o 
  18   6  -2      792.15      802.82     23.65 o 
  20   6  -2       11.08        0.39     11.32 o 
  22   6  -2      102.61       76.37     14.42 o 
  24   6  -2      150.47      158.40     18.72 o 
  26   6  -2      197.53      192.09     18.19 o 
  28   6  -2        0.74      -16.03     16.03 o 
   1   7  -2      966.62     1029.94     30.52 o 
   3   7  -2      304.87      337.61     18.01 o 
   5   7  -2      135.74      179.45     17.80 o 
   7   7  -2      460.90      498.45     21.07 o 
   9   7  -2      117.01      104.26     14.72 o 
  11   7  -2       54.34       61.22     14.23 o 
  13   7  -2      134.74      138.45     13.10 o 
  15   7  -2      254.31      247.61     15.44 o 
  17   7  -2      973.51     1002.93     30.22 o 
  19   7  -2      154.78      160.86     16.01 o 
  21   7  -2       16.58       11.19     13.62 o 
  23   7  -2      151.29      195.10     24.48 o 
  25   7  -2      174.90      187.82     21.49 o 
   0   8  -2       33.37       17.18     19.41 o 
   2   8  -2       74.55       69.84     18.65 o 
   4   8  -2       53.72       36.58     18.43 o 
   6   8  -2       21.58       26.05     14.37 o 
   8   8  -2       37.81       37.91     16.44 o 
  10   8  -2       95.66       81.02     20.09 o 
  12   8  -2       92.56       85.14     21.50 o 
  14   8  -2      190.25      174.19     24.07 o 
  16   8  -2       14.77       16.60     21.11 o 
  18   8  -2        4.35       17.60     22.46 o 
   1   9  -2      205.84      239.69     22.66 o 
   3   9  -2       32.96       45.86     24.03 o 
   5   9  -2      250.08      271.48     48.15 o 
   7   9  -2      326.42      310.14     49.89 o 
   1   1  -1     6559.26     6236.95    158.21 o 
   3   1  -1    35491.91    31866.51    935.57 o 
   5   1  -1    14601.24    12811.59    153.97 o 
   7   1  -1     4060.77     3658.67     46.63 o 
   9   1  -1     1181.26     1104.50     15.48 o 
  11   1  -1     5058.96     4688.52     55.53 o 
  13   1  -1    10971.67    10598.68    120.75 o 
  15   1  -1     1451.52     1656.57     21.79 o 
  17   1  -1     4384.33     4193.49     49.83 o 
  19   1  -1     1736.04     1617.64     22.21 o 
  21   1  -1      115.57      128.30      6.25 o 
  23   1  -1     1723.77     1672.16     24.64 o 
  25   1  -1     1288.77     1279.44     23.38 o 
  27   1  -1      854.48      835.64     20.80 o 
  29   1  -1     1205.99     1228.02     29.59 o 
  31   1  -1      791.18      921.83     25.54 o 
  33   1  -1       71.90       58.42     12.63 o 
  35   1  -1      653.61      726.45     24.52 o 
  37   1  -1      705.69      856.02     32.09 o 
  39   1  -1       24.96       14.18     22.12 o 
   0   2  -1    21148.05    18014.78    405.68 o 
   2   2  -1     3533.36     3249.27     45.81 o 
   4   2  -1     1652.64     1491.19     18.30 o 
   6   2  -1     6910.78     6429.15     78.67 o 
   8   2  -1      330.78      361.42      7.23 o 
  10   2  -1       40.66       59.29      4.00 o 
  12   2  -1     1222.59     1213.98     17.27 o 
  14   2  -1      272.01      307.13      7.35 o 
  16   2  -1      185.31      196.60      6.46 o 
  18   2  -1     1341.49     1287.35     18.72 o 
  20   2  -1      400.69      418.80      9.64 o 
  22   2  -1      795.23      773.77     14.24 o 
  24   2  -1       37.00       38.68      7.03 o 
  26   2  -1     1214.74     1236.33     27.03 o 
  28   2  -1      123.95      125.98     12.50 o 
  30   2  -1      604.79      606.54     22.97 o 
  32   2  -1       27.04       12.18     12.34 o 
  34   2  -1       71.31       58.82     14.03 o 
  36   2  -1       12.65        0.38     14.39 o 
  38   2  -1       24.00       10.25     18.18 o 
   1   3  -1      769.14      753.24      8.76 o 
   3   3  -1      174.13      193.07      4.34 o 
   5   3  -1     7433.22     6946.04     77.84 o 
   7   3  -1     1299.36     1180.01     15.18 o 
   9   3  -1     1541.03     1564.26     19.79 o 
  11   3  -1     1504.85     1353.75     18.29 o 
  13   3  -1     3354.91     3311.06     41.13 o 
  15   3  -1      577.60      632.39     12.05 o 
  17   3  -1      789.83      778.33     13.65 o 
  19   3  -1     2656.67     2556.00     33.45 o 
  21   3  -1      333.05      338.88     10.55 o 
  23   3  -1     1571.48     1525.61     28.92 o 
  25   3  -1       82.66       82.74     10.66 o 
  27   3  -1       18.79       -4.47     11.08 o 
  29   3  -1      675.35      733.53     22.22 o 
  31   3  -1      457.04      474.90     24.82 o 
  33   3  -1       13.39        5.93     14.65 o 
  35   3  -1      258.19      284.83     21.19 o 
  37   3  -1      555.60      601.67     28.87 o 
   0   4  -1     1787.51     1724.83     28.81 o 
   2   4  -1      540.53      603.12      7.79 o 
   4   4  -1     1160.71     1183.80     13.54 o 
   6   4  -1     2110.40     2037.59     23.08 o 
   8   4  -1      474.06      457.33      7.31 o 
  10   4  -1      471.01      444.64      8.17 o 
  12   4  -1     1115.87     1014.94     13.88 o 
  14   4  -1      296.96      275.37      6.68 o 
  16   4  -1      446.05      451.36     11.50 o 
  18   4  -1     1141.10     1135.07     21.70 o 
  20   4  -1      145.92      157.50      9.44 o 
  22   4  -1      154.45      157.41     10.30 o 
  24   4  -1      486.15      482.92     16.32 o 
  26   4  -1      200.47      182.20     13.24 o 
  28   4  -1      355.53      353.29     17.42 o 
  30   4  -1      379.34      383.75     19.10 o 
  32   4  -1       61.37       39.80     13.99 o 
  34   4  -1       99.46      125.57     19.24 o 
  36   4  -1      109.95      120.02     19.11 o 
   1   5  -1      920.85      939.93     11.49 o 
   3   5  -1      354.55      408.63      6.54 o 
   5   5  -1      991.63     1013.99     13.01 o 
   7   5  -1      292.20      294.33      5.96 o 
   9   5  -1      472.33      487.25      8.42 o 
  11   5  -1      252.46      246.96      7.11 o 
  13   5  -1      701.74      685.50     13.05 o 
  15   5  -1      276.94      272.10      8.79 o 
  17   5  -1      146.91      159.14      9.30 o 
  19   5  -1      792.21      781.87     19.50 o 
  21   5  -1      251.64      259.61     13.87 o 
  23   5  -1      973.22      999.34     25.76 o 
  25   5  -1        4.33      -11.21     11.21 o 
  27   5  -1       34.15       21.64     11.99 o 
  29   5  -1      156.79      157.15     16.24 o 
  31   5  -1       88.24       32.65     16.14 o 
  33   5  -1       22.01      -10.95     16.20 o 
   0   6  -1     2597.56     2528.33     43.06 o 
   2   6  -1       37.09       70.79      8.42 o 
   4   6  -1      668.62      717.37     12.46 o 
   6   6  -1      761.96      735.09     11.93 o 
   8   6  -1      518.93      492.87     10.44 o 
  10   6  -1      737.65      739.20     15.89 o 
  12   6  -1     2024.68     2013.60     32.13 o 
  14   6  -1      634.22      620.52     15.84 o 
  16   6  -1      211.09      213.19     11.67 o 
  18   6  -1      539.93      567.58     17.87 o 
  20   6  -1       54.05       46.59     11.48 o 
  22   6  -1       37.99       34.04     11.42 o 
  24   6  -1      889.37      915.50     27.27 o 
  26   6  -1      121.24      124.72     15.13 o 
  28   6  -1      423.90      442.93     23.58 o 
  30   6  -1      219.13      212.02     34.41 o 
   1   7  -1      565.96      604.32     14.41 o 
   3   7  -1      154.65      156.33     11.96 o 
   5   7  -1       25.48        9.60      6.73 o 
   7   7  -1        4.76       -4.26      6.60 o 
   9   7  -1       11.08        2.00      7.21 o 
  11   7  -1      199.15      209.38     11.38 o 
  13   7  -1      108.83      107.54     10.06 o 
  15   7  -1      105.12      106.77     11.99 o 
  17   7  -1      213.34      237.75     15.13 o 
  19   7  -1        9.93      -11.25     11.25 o 
  21   7  -1        2.18      -11.53     12.19 o 
  23   7  -1       63.04       58.15     14.15 o 
  25   7  -1       74.59       71.69     16.80 o 
   0   8  -1      723.66      716.33     34.71 o 
   2   8  -1      105.26      123.36     11.48 o 
   4   8  -1      235.25      288.41     13.28 o 
   6   8  -1      483.04      525.09     16.84 o 
   8   8  -1       46.39       26.47     11.06 o 
  10   8  -1      315.29      347.26     25.90 o 
  12   8  -1      915.79      927.32     32.55 o 
  14   8  -1      278.60      265.49     20.34 o 
  16   8  -1       13.39        3.05     14.77 o 
  18   8  -1      235.95      270.69     21.05 o 
  20   8  -1       48.20       47.65     20.39 o 
   1   9  -1       63.89       43.59     18.42 o 
   3   9  -1       95.96       73.13     14.87 o 
   5   9  -1       42.76       12.22     18.29 o 
   7   9  -1       56.67       23.57     17.52 o 
   9   9  -1       44.41       31.37     20.63 o 
  11   9  -1      213.22      226.18     29.55 o 
   6   0   0       15.43       11.30      2.19 o 
   8   0   0     7463.58     6726.95     92.05 o 
  10   0   0     1830.81     1736.10     24.16 o 
  12   0   0     3181.00     2812.39     37.25 o 
  14   0   0     9550.88     9323.50    114.52 o 
  16   0   0     5737.11     5797.78     75.46 o 
  18   0   0     7681.50     7792.76    100.80 o 
  20   0   0        0.92       -1.99      3.44 o 
  22   0   0     1875.06     1697.24     25.78 o 
  24   0   0     7266.49     7107.06    106.02 o 
  26   0   0     2702.69     2722.54     54.65 o 
  28   0   0        3.82       16.94     16.32 o 
  30   0   0      277.65      348.43     22.77 o 
  32   0   0       23.52       30.49     17.68 o 
  34   0   0       26.20       33.83     19.31 o 
  36   0   0     1101.12     1224.74    103.18 o 
  38   0   0       89.81      106.72     28.49 o 
  40   0   0      383.65      400.19     49.69 o 
   3   1   0       36.74       28.70      2.66 o 
   5   1   0      458.62      463.58      5.95 o 
   7   1   0     1050.02      941.94     10.53 o 
   9   1   0       11.34        4.61      1.74 o 
  11   1   0        3.74       -0.65      1.83 o 
  13   1   0      257.96      272.99      4.71 o 
  15   1   0      111.24      123.11      3.48 o 
  17   1   0        9.85       -2.40      2.40 o 
  19   1   0      395.96      404.68      6.08 o 
  21   1   0      859.09      856.09     10.53 o 
  23   1   0       50.47       45.66      3.80 o 
  25   1   0      224.31      223.80      7.10 o 
  27   1   0       40.76       10.75      8.28 o 
  29   1   0      326.68      334.96     15.73 o 
  31   1   0        8.63      -11.32     11.32 o 
  33   1   0      129.35      102.47     14.61 o 
  35   1   0        3.52      -13.19     13.19 o 
  37   1   0        0.86       -8.77     22.01 o 
  39   1   0       21.82       62.61     24.41 o 
   0   2   0    51986.58    47597.83    840.66 o 
   2   2   0     5259.56     5098.98     51.06 o 
   4   2   0      195.42      194.18      3.63 o 
   6   2   0     5490.84     4864.13     53.77 o 
   8   2   0      636.35      594.42      7.32 o 
  10   2   0       69.09       52.87      2.68 o 
  12   2   0      281.57      224.80      4.44 o 
  14   2   0      797.82      770.54      9.34 o 
  16   2   0     2742.31     2742.98     27.66 o 
  18   2   0     4131.17     4193.93     41.36 o 
  20   2   0      593.01      549.38      8.30 o 
  22   2   0     2558.60     2441.10     27.87 o 
  24   2   0     2729.40     2770.04     33.53 o 
  26   2   0      368.01      395.24     13.42 o 
  28   2   0       13.58        8.82      9.38 o 
  30   2   0      468.92      476.30     21.15 o 
  32   2   0       10.30       18.19     13.42 o 
  34   2   0       17.69        7.93     14.81 o 
  36   2   0      639.57      714.86     33.47 o 
  38   2   0        7.43       28.57     22.22 o 
   1   3   0      472.74      427.47      5.97 o 
   3   3   0      129.41      144.07      4.11 o 
   5   3   0      735.15      708.73      8.73 o 
   7   3   0        3.03       -2.57      2.57 o 
   9   3   0        8.06        0.63      2.59 o 
  11   3   0     1060.94     1018.28     11.92 o 
  13   3   0      369.11      390.62      6.01 o 
  15   3   0      100.46       91.08      3.59 o 
  17   3   0      395.10      372.90      6.44 o 
  19   3   0      610.06      583.23      8.93 o 
  21   3   0      887.47      901.38     12.82 o 
  23   3   0        0.99       -4.08      4.08 o 
  25   3   0        1.45       -6.29      6.29 o 
  27   3   0        4.57        0.46      7.62 o 
  29   3   0      793.37      817.67     27.02 o 
  31   3   0       60.73       29.91     14.21 o 
  33   3   0      186.66      178.75     22.88 o 
  35   3   0      128.08      128.88     21.76 o 
  37   3   0       10.60       11.56     20.10 o 
   0   4   0       27.98       34.60      4.18 o 
   2   4   0      781.07      766.29     10.10 o 
   4   4   0      177.57      207.58      4.59 o 
   6   4   0     6526.51     6297.58     65.58 o 
   8   4   0      161.19      225.57      5.13 o 
  10   4   0       72.48       66.72      3.52 o 
  12   4   0      180.91      231.40      5.07 o 
  14   4   0       11.95        2.88      2.92 o 
  16   4   0      645.47      660.88      9.72 o 
  18   4   0     1068.95     1077.69     14.90 o 
  20   4   0     1410.19     1355.44     21.56 o 
  22   4   0     1479.58     1522.97     28.68 o 
  24   4   0      230.22      228.32     11.16 o 
  26   4   0      246.76      208.21     14.04 o 
  28   4   0        1.23      -10.29     10.29 o 
  30   4   0      387.11      419.43     22.92 o 
  32   4   0       22.43       -1.64     14.98 o 
  34   4   0        1.13       -9.67     23.56 o 
  36   4   0      166.80      166.43     24.63 o 
   1   5   0     2270.51     2189.19     25.32 o 
   3   5   0        0.80       21.82      4.14 o 
   5   5   0      818.50      720.92     11.06 o 
   7   5   0     1046.55      959.27     13.96 o 
   9   5   0        5.70       -0.36      3.33 o 
  11   5   0     2433.93     2363.95     28.22 o 
  13   5   0      984.54      951.36     13.53 o 
  15   5   0       34.02       32.15      4.78 o 
  17   5   0      749.01      736.21     13.70 o 
  19   5   0      284.75      249.10     10.55 o 
  21   5   0        2.78        9.88      8.68 o 
  23   5   0      629.49      650.44     18.56 o 
  25   5   0     1054.41     1080.86     26.61 o 
  27   5   0      267.02      256.93     17.24 o 
  29   5   0       87.55       48.72     15.08 o 
  31   5   0       92.79      103.66     20.78 o 
  33   5   0        0.84      -25.50     25.50 o 
   0   6   0       67.84       64.13      6.89 o 
   2   6   0      139.13      151.67      6.37 o 
   4   6   0      308.16      340.51      8.56 o 
   6   6   0      354.79      370.98      8.90 o 
   8   6   0        1.01       -4.69      4.69 o 
  10   6   0        0.24        0.73      4.83 o 
  12   6   0        6.29       15.29      5.41 o 
  14   6   0      244.18      241.67      8.96 o 
  16   6   0       63.23       50.67     11.28 o 
  18   6   0      160.98      146.13     10.01 o 
  20   6   0      170.83      181.54     11.97 o 
  22   6   0       30.64       10.18      9.59 o 
  24   6   0       39.18       26.20     11.41 o 
  26   6   0      184.36      179.62     23.15 o 
  28   6   0       12.82      -19.78     19.78 o 
  30   6   0       51.35       11.44     18.52 o 
   1   7   0     1549.76     1599.46     23.43 o 
   3   7   0      151.68      192.05     10.02 o 
   5   7   0     1132.18     1097.88     18.37 o 
   7   7   0      866.86      860.41     16.48 o 
   9   7   0        3.62        6.82      8.60 o 
  11   7   0      955.60      931.35     19.03 o 
  13   7   0      640.07      638.04     16.83 o 
  15   7   0       24.06       12.02      8.75 o 
  17   7   0      516.62      555.70     16.45 o 
  19   7   0      438.74      421.36     18.59 o 
  21   7   0       36.57       21.85     11.41 o 
  23   7   0      789.38      821.35     25.73 o 
  25   7   0      799.23      782.35     33.22 o 
  27   7   0       41.91       28.37     18.09 o 
   0   8   0      614.27      615.46     26.67 o 
   2   8   0      225.21      262.28     11.52 o 
   4   8   0      220.91      261.03     13.96 o 
   6   8   0       71.23       71.95     10.92 o 
   8   8   0        3.16        2.42      7.98 o 
  10   8   0        0.87       -9.10      9.10 o 
  12   8   0      103.87       86.61     11.79 o 
  14   8   0      518.43      542.74     17.76 o 
  16   8   0       10.89       -1.34     13.37 o 
  18   8   0        8.06      -11.98     11.98 o 
  20   8   0        0.05      -16.21     16.21 o 
   1   9   0      326.08      359.15     15.95 o 
   3   9   0       67.62       80.24     15.41 o 
   5   9   0      489.75      502.39     20.41 o 
   7   9   0      149.41      197.85     15.47 o 
   9   9   0       46.79       36.59     16.08 o 
  11   9   0       27.43       26.23     12.03 o 
   1   1   1     6630.02     6312.90     77.67 o 
   3   1   1    35485.25    32075.19    516.72 o 
   5   1   1    14808.78    13687.93    181.90 o 
   7   1   1     4072.80     3812.13     39.16 o 
   9   1   1     1176.66     1128.55     12.29 o 
  11   1   1     5139.79     4833.03     47.67 o 
  13   1   1    10943.77    10741.82    104.40 o 
  15   1   1     1458.06     1685.68     18.61 o 
  17   1   1     4361.46     4247.49     46.00 o 
  19   1   1     1768.24     1657.39     19.92 o 
  21   1   1      114.23      126.65      4.33 o 
  23   1   1     1755.35     1722.76     21.88 o 
  25   1   1     1342.83     1330.73     19.42 o 
  27   1   1      852.57      801.69     16.46 o 
  29   1   1     1180.81     1167.88     23.66 o 
  31   1   1      793.58      885.81     20.24 o 
  33   1   1       70.68       54.43     10.77 o 
  35   1   1      657.32      728.41     27.40 o 
  37   1   1      699.98      789.52     38.33 o 
  39   1   1       23.65        1.65     48.59 o 
   0   2   1    20977.41    18308.70    322.10 o 
   2   2   1     3501.99     3385.54     30.37 o 
   4   2   1     1640.14     1527.07     14.26 o 
   6   2   1     6956.89     6709.73     59.66 o 
   8   2   1      324.55      347.59      5.36 o 
  10   2   1       41.48       51.74      2.65 o 
  12   2   1     1183.30     1176.10     12.86 o 
  14   2   1      265.22      299.43      5.38 o 
  16   2   1      190.66      201.91      4.59 o 
  18   2   1     1318.47     1241.73     14.80 o 
  20   2   1      404.87      419.22      7.07 o 
  22   2   1      786.73      788.38     12.26 o 
  24   2   1       35.69       37.79      5.44 o 
  26   2   1     1206.04     1197.87     21.42 o 
  28   2   1      129.98      136.23      9.70 o 
  30   2   1      602.25      617.29     17.16 o 
  32   2   1       27.88       13.30      9.05 o 
  34   2   1       72.33       54.09     18.02 o 
  36   2   1       11.37      -10.21     16.94 o 
  38   2   1       23.58        8.61     29.53 o 
   1   3   1      758.40      757.65      8.86 o 
   3   3   1      174.42      187.19      4.01 o 
   5   3   1     7404.29     7204.06     63.35 o 
   7   3   1     1267.24     1182.46     12.73 o 
   9   3   1     1539.00     1600.64     16.05 o 
  11   3   1     1510.36     1376.02     14.21 o 
  13   3   1     3289.48     3250.32     32.04 o 
  15   3   1      578.67      632.91      8.75 o 
  17   3   1      807.16      793.98     10.57 o 
  19   3   1     2651.52     2560.41     26.35 o 
  21   3   1      334.95      330.27      7.94 o 
  23   3   1     1537.34     1463.45     22.24 o 
  25   3   1       96.83       80.55      8.07 o 
  27   3   1       19.25       14.61      8.49 o 
  29   3   1      678.78      708.97     19.04 o 
  31   3   1      455.65      444.98     21.04 o 
  33   3   1       13.97       13.71     13.51 o 
  35   3   1      258.55      282.22     25.53 o 
  37   3   1      544.18      630.55     38.03 o 
   0   4   1     1732.02     1701.37     26.33 o 
   2   4   1      517.01      569.61      8.25 o 
   4   4   1     1165.20     1183.79     13.27 o 
   6   4   1     2127.99     2113.78     21.68 o 
   8   4   1      464.20      445.10      7.02 o 
  10   4   1      472.55      455.34      7.12 o 
  12   4   1     1121.18     1044.99     12.62 o 
  14   4   1      303.92      276.91      6.09 o 
  16   4   1      445.44      442.60      7.99 o 
  18   4   1     1122.01     1074.44     16.09 o 
  20   4   1      149.93      155.62      6.87 o 
  22   4   1      151.04      137.51      7.11 o 
  24   4   1      476.46      438.16     13.34 o 
  26   4   1      194.64      199.18     11.51 o 
  28   4   1      359.26      348.70     17.12 o 
  30   4   1      386.35      395.99     16.19 o 
  32   4   1       61.15       55.78     18.10 o 
  34   4   1       99.00      123.81     18.27 o 
  36   4   1      111.36       78.06     22.55 o 
   1   5   1      901.07      898.51     11.90 o 
   3   5   1      354.45      394.70      7.18 o 
   5   5   1      976.31     1002.94     12.06 o 
   7   5   1      276.36      268.22      6.07 o 
   9   5   1      472.52      478.95      8.16 o 
  11   5   1      260.54      255.15      6.92 o 
  13   5   1      687.49      676.97     11.50 o 
  15   5   1      276.81      276.46      8.05 o 
  17   5   1      147.96      148.05      6.80 o 
  19   5   1      785.21      772.70     14.17 o 
  21   5   1      251.45      236.94     11.35 o 
  23   5   1      951.62      907.01     23.37 o 
  25   5   1        2.67        4.25      9.25 o 
  27   5   1       34.00       14.70     10.64 o 
  29   5   1      164.08      129.12     14.09 o 
  31   5   1       86.93       93.37     16.05 o 
  33   5   1       21.88       30.89     15.23 o 
   0   6   1     2646.16     2542.85     49.40 o 
   2   6   1       32.98       51.02      6.86 o 
   4   6   1      673.36      689.29     13.21 o 
   6   6   1      756.08      706.16     13.91 o 
   8   6   1      519.23      509.91     11.14 o 
  10   6   1      742.86      732.20     13.83 o 
  12   6   1     2059.39     1946.61     28.49 o 
  14   6   1      647.33      617.46     13.00 o 
  16   6   1      208.75      225.59      9.46 o 
  18   6   1      540.98      510.79     14.42 o 
  20   6   1       53.62       23.05     10.10 o 
  22   6   1       41.39       41.60     10.62 o 
  24   6   1      882.04      848.78     24.90 o 
  26   6   1      126.18      122.87     14.04 o 
  28   6   1      420.93      400.91     23.73 o 
  30   6   1      230.57      216.04     30.34 o 
   1   7   1      563.45      557.92     14.77 o 
   3   7   1      154.85      158.56      9.87 o 
   5   7   1       26.68        4.13      7.02 o 
   7   7   1        4.06       -6.98      6.98 o 
   9   7   1       10.83       -3.87      7.09 o 
  11   7   1      203.30      204.05      9.71 o 
  13   7   1      111.57      100.72      8.59 o 
  15   7   1      105.70       95.79      9.30 o 
  17   7   1      211.02      197.06     11.18 o 
  19   7   1        9.82       -8.94      9.88 o 
  21   7   1        2.29        4.57     12.23 o 
  23   7   1       62.48       50.23     13.74 o 
  25   7   1       75.03       72.81     14.56 o 
   0   8   1      752.34      705.44     23.96 o 
   2   8   1      105.02      131.65      9.85 o 
   4   8   1      232.87      262.03     14.29 o 
   6   8   1      480.53      484.32     14.63 o 
   8   8   1       48.79       57.49     10.27 o 
  10   8   1      318.78      325.59     13.68 o 
  12   8   1      918.74      930.23     22.20 o 
  14   8   1      282.40      270.82     13.97 o 
  16   8   1       14.20       -0.57     12.37 o 
  18   8   1      238.43      243.89     16.79 o 
  20   8   1       47.24       56.34     13.89 o 
   1   9   1       64.97       53.22      9.91 o 
   3   9   1       96.26       89.17     10.40 o 
   5   9   1       41.42       48.33     10.88 o 
   7   9   1       55.82       59.59     11.16 o 
   9   9   1       43.93       38.59     11.49 o 
  11   9   1      210.04      205.12     13.91 o 
   0   0   2     4273.88     4729.52    139.37 o 
   2   0   2     4115.50     4264.18     62.35 o 
   4   0   2     3401.74     3537.57     50.94 o 
   6   0   2     2573.87     2610.60     42.86 o 
   8   0   2      944.59      941.75     18.30 o 
  10   0   2     1782.95     1936.70     28.19 o 
  12   0   2     8409.11     8951.90    126.47 o 
  14   0   2       25.23       18.43      4.91 o 
  16   0   2     2788.31     2902.13     45.52 o 
  18   0   2     1652.23     1591.91     27.69 o 
  20   0   2      378.23      424.80     10.76 o 
  22   0   2      212.41      205.63      8.85 o 
  24   0   2     3226.33     3038.51     63.64 o 
  26   0   2      280.59      286.95     13.19 o 
  28   0   2     1371.79     1338.47     31.54 o 
  30   0   2       80.15       96.92     17.17 o 
  32   0   2      429.10      433.56     20.96 o 
  34   0   2      333.42      309.21     26.52 o 
  36   0   2      507.74      512.33     26.01 o 
  38   0   2       81.23      112.47     29.96 o 
   1   1   2      804.12      890.85     10.22 o 
   3   1   2     9197.94     9157.94    121.67 o 
   5   1   2     3920.24     3907.49     54.70 o 
   7   1   2     1535.39     1605.85     16.70 o 
   9   1   2      790.59      828.11      9.35 o 
  11   1   2      363.33      403.74      6.54 o 
  13   1   2     1060.89     1140.57     14.16 o 
  15   1   2       49.86       40.28      3.95 o 
  17   1   2       11.40        6.17      3.37 o 
  19   1   2      514.42      510.70      8.66 o 
  21   1   2       14.28       13.10      4.40 o 
  23   1   2      797.46      754.37     13.69 o 
  25   1   2       73.29       56.19      5.73 o 
  27   1   2      194.43      179.75      7.79 o 
  29   1   2       30.60        7.47      7.22 o 
  31   1   2       63.89       26.32     12.86 o 
  33   1   2        9.16       -9.39      9.39 o 
  35   1   2       31.40        9.33     10.90 o 
  37   1   2       26.75       11.02     11.44 o 
   0   2   2     6711.71     6704.33    100.66 o 
   2   2   2     6157.93     6086.35     59.10 o 
   4   2   2     4074.65     4236.57     40.91 o 
   6   2   2     2790.83     2643.31     26.90 o 
   8   2   2      404.44      387.54      6.92 o 
  10   2   2      729.14      795.08     11.00 o 
  12   2   2     3897.26     3948.09     40.55 o 
  14   2   2      277.43      258.92      5.39 o 
  16   2   2      372.14      410.89      7.12 o 
  18   2   2     3788.46     3700.71     38.65 o 
  20   2   2      297.35      295.78      7.76 o 
  22   2   2     1055.21     1030.46     17.35 o 
  24   2   2     1412.19     1397.79     22.23 o 
  26   2   2      143.24      148.26      7.48 o 
  28   2   2      428.14      433.61     12.06 o 
  30   2   2      235.90      268.14     13.74 o 
  32   2   2      214.02      264.44     13.72 o 
  34   2   2      302.10      306.59     15.64 o 
  36   2   2      327.99      354.25     16.68 o 
  38   2   2       61.18       61.52     13.31 o 
   1   3   2     5046.61     5307.74     51.82 o 
   3   3   2     5771.66     6164.28     55.02 o 
   5   3   2     2507.90     2529.93     24.43 o 
   7   3   2     2050.72     2060.31     20.79 o 
   9   3   2      696.17      747.69      9.19 o 
  11   3   2      334.13      304.44      5.46 o 
  13   3   2      899.56      899.83     11.30 o 
  15   3   2       72.10       61.52      3.68 o 
  17   3   2      357.40      336.11      7.10 o 
  19   3   2      888.68      853.26     13.05 o 
  21   3   2       37.05       41.28      5.64 o 
  23   3   2     2381.13     2294.48     34.35 o 
  25   3   2      516.55      495.28     12.28 o 
  27   3   2      248.39      250.97      9.91 o 
  29   3   2       13.71       17.47      8.75 o 
  31   3   2      112.56      122.76     11.82 o 
  33   3   2       31.40       18.72     11.27 o 
  35   3   2      130.38      147.42     14.09 o 
   0   4   2     5045.87     4942.03     64.84 o 
   2   4   2     2826.75     2974.41     29.19 o 
   4   4   2     1213.16     1246.81     13.46 o 
   6   4   2     1204.21     1160.88     12.53 o 
   8   4   2      288.30      294.76      5.52 o 
  10   4   2       81.20       73.19      3.88 o 
  12   4   2     1298.30     1289.65     15.35 o 
  14   4   2      449.65      432.93      8.27 o 
  16   4   2       98.35       94.96      5.97 o 
  18   4   2     3492.77     3331.37     43.50 o 
  20   4   2      182.65      173.38      8.64 o 
  22   4   2     1408.94     1390.75     22.85 o 
  24   4   2      182.92      181.37      8.40 o 
  26   4   2      909.26      899.76     19.21 o 
  28   4   2       44.41       32.96      9.06 o 
  30   4   2      411.67      446.04     17.38 o 
  32   4   2       70.16       72.63     13.69 o 
  34   4   2      161.42      180.76     15.47 o 
   1   5   2     3650.04     3695.13     37.24 o 
   3   5   2      183.25      198.32      5.94 o 
   5   5   2      117.61      118.95      4.58 o 
   7   5   2      896.67      849.26     11.78 o 
   9   5   2      114.39      113.65      5.51 o 
  11   5   2      193.88      185.04      7.30 o 
  13   5   2      277.21      261.16      9.49 o 
  15   5   2      437.57      460.57     11.76 o 
  17   5   2     1570.28     1488.14     24.35 o 
  19   5   2      201.66      211.30     11.48 o 
  21   5   2       11.59        0.34      6.97 o 
  23   5   2      690.97      707.27     16.68 o 
  25   5   2      666.97      640.01     16.17 o 
  27   5   2      111.21      106.45     11.07 o 
  29   5   2      156.32      161.55     14.80 o 
  31   5   2       20.86       14.20     13.98 o 
   0   6   2     1515.69     1478.51     32.32 o 
   2   6   2      247.60      275.72      9.57 o 
   4   6   2      263.52      272.01      9.42 o 
   6   6   2      109.54       98.87      7.69 o 
   8   6   2      201.44      193.51      8.88 o 
  10   6   2       46.47       39.06      7.46 o 
  12   6   2       45.70       37.28      7.57 o 
  14   6   2      236.02      209.53     14.99 o 
  16   6   2       75.53       67.66      8.27 o 
  18   6   2      791.33      771.83     17.29 o 
  20   6   2       11.33        9.04      7.94 o 
  22   6   2      101.53       98.74      9.75 o 
  24   6   2      150.73      135.43     16.85 o 
  26   6   2      199.11      158.58     15.10 o 
  28   6   2        0.77      -12.96     12.96 o 
   1   7   2      970.80     1006.39     22.24 o 
   3   7   2      304.87      300.77     12.02 o 
   5   7   2      143.23      151.35     10.11 o 
   7   7   2      462.26      441.96     13.73 o 
   9   7   2      116.84       86.78     10.25 o 
  11   7   2       52.76       69.63      9.63 o 
  13   7   2      146.96      136.34     10.93 o 
  15   7   2      254.73      274.98     16.29 o 
  17   7   2      976.03      932.90     22.88 o 
  19   7   2      155.45      164.96     12.26 o 
  21   7   2       16.07       26.73     13.54 o 
  23   7   2      153.27      182.80     14.67 o 
  25   7   2      175.60      171.88     17.47 o 
   0   8   2       33.15       32.28     14.02 o 
   2   8   2       74.70       64.24      9.80 o 
   4   8   2       54.05       47.87     10.00 o 
   6   8   2       21.31       12.66      9.46 o 
   8   8   2       38.45       16.14      9.71 o 
  10   8   2       95.10       67.84     11.43 o 
  12   8   2       91.44       94.24     11.99 o 
  14   8   2      188.42      174.55     13.48 o 
  16   8   2       14.91       -4.37     18.39 o 
  18   8   2        4.31      -12.17     13.65 o 
   1   9   2      200.42      212.34     13.81 o 
   3   9   2       33.01       43.42     11.80 o 
   5   9   2      249.34      258.18     14.81 o 
   7   9   2      330.70      322.29     15.87 o 
   1   1   3     3657.29     4000.23     40.64 o 
   3   1   3     1236.52     1409.99     17.28 o 
   5   1   3     2954.57     3154.02     33.61 o 
   7   1   3     2162.74     2138.86     23.71 o 
   9   1   3      478.83      520.45      8.35 o 
  11   1   3     4152.94     4197.80     49.54 o 
  13   1   3      510.68      452.26      7.41 o 
  15   1   3     1037.05     1172.81     14.62 o 
  17   1   3     1504.48     1406.48     17.20 o 
  19   1   3     1442.58     1428.97     18.49 o 
  21   1   3       95.72       95.15      6.81 o 
  23   1   3      861.65      795.08     16.22 o 
  25   1   3     1159.66     1123.64     23.55 o 
  27   1   3      466.83      433.51     15.24 o 
  29   1   3     1163.42     1154.48     23.94 o 
  31   1   3      161.62      173.85     13.37 o 
  33   1   3       85.13       55.78     11.71 o 
  35   1   3      388.96      340.81     24.10 o 
  37   1   3      189.98      210.76     31.53 o 
   0   2   3     4877.89     5657.63     91.70 o 
   2   2   3      133.77      146.22      5.10 o 
   4   2   3      111.45      138.53      3.99 o 
   6   2   3     2904.91     3059.57     30.79 o 
   8   2   3      984.77     1034.41     12.64 o 
  10   2   3     2757.73     2898.11     32.07 o 
  12   2   3      856.99      852.82     11.88 o 
  14   2   3      765.49      777.53     11.55 o 
  16   2   3      424.18      468.14      9.04 o 
  18   2   3     1400.23     1390.14     18.34 o 
  20   2   3      401.05      388.11     10.46 o 
  22   2   3      438.81      411.84     14.00 o 
  24   2   3       70.97       68.42      9.55 o 
  26   2   3      321.32      278.98     20.32 o 
  28   2   3       50.61       57.69     10.56 o 
  30   2   3      460.28      423.31     19.42 o 
  32   2   3       49.25       47.39     11.87 o 
  34   2   3       38.17       39.19     16.83 o 
  36   2   3      134.79      125.11     19.64 o 
   1   3   3     1355.78     1381.93     17.75 o 
   3   3   3      410.79      396.40      6.60 o 
   5   3   3     4787.70     4818.80     47.57 o 
   7   3   3     2620.41     2729.71     28.59 o 
   9   3   3      296.77      294.21      6.51 o 
  11   3   3     1972.45     1975.65     23.04 o 
  13   3   3     1867.11     1802.49     21.78 o 
  15   3   3      165.94      150.11      6.20 o 
  17   3   3     1000.21      982.12     15.66 o 
  19   3   3     1519.75     1442.36     24.38 o 
  21   3   3      386.91      373.55     12.85 o 
  23   3   3      476.53      464.59     15.33 o 
  25   3   3      579.75      598.76     18.34 o 
  27   3   3        2.93      -10.03     10.03 o 
  29   3   3      357.45      346.36     21.29 o 
  31   3   3      541.40      526.64     19.16 o 
  33   3   3       20.39        9.03     12.56 o 
  35   3   3      280.68      341.48     23.23 o 
   0   4   3      484.49      490.12     12.12 o 
   2   4   3      207.13      228.93      5.22 o 
   4   4   3      742.23      755.18     10.36 o 
   6   4   3     1489.08     1522.21     17.61 o 
   8   4   3      338.48      343.40      7.00 o 
  10   4   3     1255.92     1294.94     16.51 o 
  12   4   3     1820.20     1774.25     23.94 o 
  14   4   3      870.35      839.88     14.99 o 
  16   4   3      100.97      108.91      7.76 o 
  18   4   3      538.90      503.38     13.44 o 
  20   4   3      114.51      113.90      8.97 o 
  22   4   3      107.99      108.04      9.61 o 
  24   4   3      122.75      129.37     13.39 o 
  26   4   3      109.49       88.14     10.34 o 
  28   4   3      423.98      446.09     15.41 o 
  30   4   3      512.36      512.52     18.67 o 
  32   4   3       29.00        0.19     18.35 o 
   1   5   3      360.89      359.66      8.36 o 
   3   5   3      811.18      799.15     14.71 o 
   5   5   3     1390.63     1394.14     21.78 o 
   7   5   3      445.44      471.66     11.05 o 
   9   5   3      241.03      230.95      9.82 o 
  11   5   3      701.78      663.12     15.24 o 
  13   5   3     1280.02     1185.91     21.25 o 
  15   5   3      258.07      240.02     10.10 o 
  17   5   3      217.10      207.48     10.98 o 
  19   5   3      485.74      451.33     14.54 o 
  21   5   3      132.43      122.61     10.46 o 
  23   5   3      260.61      243.04     12.44 o 
  25   5   3      264.29      256.88     14.21 o 
  27   5   3       48.42       33.99     11.42 o 
  29   5   3      120.01      116.20     12.73 o 
  31   5   3      269.58      312.82     21.82 o 
   0   6   3     1156.01     1106.60     29.13 o 
   2   6   3      205.14      208.35     10.56 o 
   4   6   3      842.81      819.09     18.30 o 
   6   6   3      474.17      455.37     14.72 o 
   8   6   3       63.64       61.45      8.63 o 
  10   6   3      299.41      323.73     12.74 o 
  12   6   3     1408.46     1401.59     26.95 o 
  14   6   3      771.80      727.20     18.04 o 
  16   6   3      384.23      391.31     13.85 o 
  18   6   3       83.14       76.03     11.69 o 
  20   6   3       67.82       71.77      9.78 o 
  22   6   3       26.59       13.00      9.89 o 
  24   6   3      193.17      204.54     12.53 o 
  26   6   3       34.59       23.32     10.73 o 
   1   7   3        3.90       17.38     10.95 o 
   3   7   3      171.43      152.73     12.81 o 
   5   7   3       70.88       59.71     11.51 o 
   7   7   3        0.05       -9.59      9.59 o 
   9   7   3        5.94       15.37      9.93 o 
  11   7   3      138.66      132.27     15.63 o 
  13   7   3      112.38       94.37     11.22 o 
  15   7   3      129.97      126.86     11.88 o 
  17   7   3       45.09       30.89     11.04 o 
  19   7   3       40.55       34.42     11.20 o 
  21   7   3       26.35       26.80     11.79 o 
  23   7   3        0.13      -12.91     12.91 o 
   0   8   3      225.54      253.73     26.74 o 
   2   8   3       37.17       61.32     13.05 o 
   4   8   3      140.26      155.53     14.57 o 
   6   8   3      431.17      451.63     19.48 o 
   8   8   3       17.61       36.65     13.08 o 
  10   8   3      130.30      148.18     14.68 o 
  12   8   3      419.93      402.43     18.08 o 
  14   8   3      169.79      173.30     19.76 o 
  16   8   3       93.84      108.70     13.92 o 
   0   0   4    16792.28    19446.66    376.37 o 
   2   0   4     1075.06     1207.69     23.25 o 
   4   0   4      948.59     1026.00     21.25 o 
   6   0   4     1349.59     1372.90     40.71 o 
   8   0   4     1834.08     1944.35     33.82 o 
  10   0   4      679.69      718.10     17.49 o 
  12   0   4     3730.43     3843.90     75.30 o 
  14   0   4      495.78      484.65     16.36 o 
  16   0   4     2834.76     2899.59     66.89 o 
  18   0   4     2172.53     2172.94     53.88 o 
  20   0   4      225.24      226.89     12.62 o 
  22   0   4      325.27      298.44     15.62 o 
  24   0   4     1915.11     1826.60     71.09 o 
  26   0   4      974.19      872.42     35.92 o 
  28   0   4      219.31      197.75     18.72 o 
  30   0   4      652.52      714.60     30.43 o 
  32   0   4      266.26      240.94     22.28 o 
  34   0   4       43.22       35.50     19.65 o 
   1   1   4      179.04      209.83      6.22 o 
   3   1   4       52.56       85.88      5.15 o 
   5   1   4       85.95       80.20      5.14 o 
   7   1   4       84.88       95.48      5.14 o 
   9   1   4       58.15       56.07      4.51 o 
  11   1   4      113.42      125.33      6.64 o 
  13   1   4      611.01      631.91     13.20 o 
  15   1   4      312.70      307.24      8.22 o 
  17   1   4      321.51      310.71      8.31 o 
  19   1   4      151.85      150.55      7.94 o 
  21   1   4      134.18      109.78      7.72 o 
  23   1   4        6.50       14.90      8.82 o 
  25   1   4       87.23       89.20     10.61 o 
  27   1   4       11.25        4.47      9.10 o 
  29   1   4       60.82       22.59     10.94 o 
  31   1   4       85.67       75.80     12.54 o 
  33   1   4       36.98       23.27     13.55 o 
  35   1   4       45.87       25.52     14.32 o 
   0   2   4     5176.57     5661.84     81.38 o 
   2   2   4      835.55      905.53     12.70 o 
   4   2   4      692.18      787.71     11.44 o 
   6   2   4     2503.36     2440.90     27.26 o 
   8   2   4     1014.29     1052.19     15.20 o 
  10   2   4      607.22      663.23     13.22 o 
  12   2   4     1218.06     1208.56     18.13 o 
  14   2   4      170.15      168.84      7.06 o 
  16   2   4     1295.77     1228.63     19.93 o 
  18   2   4     1471.91     1369.56     25.67 o 
  20   2   4      201.00      192.29      9.20 o 
  22   2   4      287.98      260.38     14.18 o 
  24   2   4     1190.20     1127.10     44.45 o 
  26   2   4      346.42      370.19     18.30 o 
  28   2   4       79.68       79.07     12.17 o 
  30   2   4      535.42      582.93     22.48 o 
  32   2   4       60.70       43.45     13.69 o 
  34   2   4       99.58       71.06     13.73 o 
   1   3   4      354.78      360.99      7.86 o 
   3   3   4       30.07       33.39      4.56 o 
   5   3   4      347.75      364.46      7.88 o 
   7   3   4      608.89      656.67     12.16 o 
   9   3   4      109.99      130.16      7.30 o 
  11   3   4      480.24      470.84     12.40 o 
  13   3   4     1262.69     1267.36     22.26 o 
  15   3   4      492.01      487.42     13.37 o 
  17   3   4      809.26      796.39     17.01 o 
  19   3   4      373.62      354.75     12.41 o 
  21   3   4      165.42      169.87     11.39 o 
  23   3   4       27.22       24.62      9.88 o 
  25   3   4       71.29       61.12     11.01 o 
  27   3   4       25.06        3.10     10.99 o 
  29   3   4      193.58      177.04     14.09 o 
  31   3   4      167.23      190.72     16.36 o 
  33   3   4       66.63       64.04     14.82 o 
   0   4   4       82.90       78.67      8.96 o 
   2   4   4      457.64      426.56     10.12 o 
   4   4   4      425.26      415.67     10.70 o 
   6   4   4     2458.13     2419.29     40.53 o 
   8   4   4      726.44      686.10     19.83 o 
  10   4   4     1255.51     1222.49     21.64 o 
  12   4   4        4.70       10.44      8.44 o 
  14   4   4       20.57       23.73      9.05 o 
  16   4   4      288.62      279.68     13.99 o 
  18   4   4      479.41      459.35     16.71 o 
  20   4   4      248.02      224.03     13.59 o 
  22   4   4      271.05      242.15     13.67 o 
  24   4   4      331.69      324.97     15.59 o 
  26   4   4       27.13        3.79     11.36 o 
  28   4   4        8.20        1.08     12.86 o 
  30   4   4      287.00      292.25     18.01 o 
   1   5   4     1314.62     1310.80     26.05 o 
   3   5   4       33.43       48.67      7.88 o 
   5   5   4      732.71      752.74     18.95 o 
   7   5   4      408.70      440.50     14.28 o 
   9   5   4       55.59       54.53      9.05 o 
  11   5   4      842.45      809.60     21.16 o 
  13   5   4      492.09      474.53     18.52 o 
  15   5   4      159.93      163.61     21.64 o 
  17   5   4      590.92      567.99     29.76 o 
  19   5   4      265.20      274.74     18.58 o 
  21   5   4        1.97        0.45     11.33 o 
  23   5   4      414.95      443.27     25.37 o 
  25   5   4      483.43      481.43     20.50 o 
  27   5   4       44.09       53.55     14.14 o 
   0   6   4      223.36      242.49     17.40 o 
   2   6   4      162.82      142.78     10.42 o 
   4   6   4       12.15        4.20      8.54 o 
   6   6   4      243.32      234.34     11.91 o 
   8   6   4      108.72      103.10     12.12 o 
  10   6   4      105.61       97.17     12.33 o 
  12   6   4       73.78       47.76     12.36 o 
  14   6   4        0.72      -11.25     11.25 o 
  16   6   4       49.12       19.11     11.48 o 
  18   6   4       53.64       39.23     11.47 o 
  20   6   4       74.63       61.14     16.19 o 
  22   6   4       67.30       44.73     12.58 o 
  24   6   4      106.04      113.02     14.12 o 
   1   7   4      961.78     1007.37     28.33 o 
   3   7   4      119.69      113.87     14.84 o 
   5   7   4      403.80      429.40     17.71 o 
   7   7   4      316.02      304.18     15.92 o 
   9   7   4       12.28      -10.27     11.15 o 
  11   7   4      465.58      464.96     18.84 o 
  13   7   4      347.18      337.48     25.66 o 
  15   7   4       63.77       77.82     12.18 o 
  17   7   4      235.59      244.79     18.90 o 
  19   7   4      218.02      230.51     15.22 o 
   0   8   4      507.66      477.22     87.15 o 
   2   8   4       79.15       61.80     15.99 o 
   4   8   4        2.47      -14.74     14.74 o 
   6   8   4       43.11       49.57     15.97 o 
   8   8   4       17.84       -1.51     14.42 o 
  10   8   4       13.85       -5.43     14.96 o 
   1   1   5      977.28     1036.53     16.05 o 
   3   1   5      628.82      776.06     16.42 o 
   5   1   5     1833.23     1903.69     36.15 o 
   7   1   5     1324.97     1392.12     25.80 o 
   9   1   5      145.38      169.27     12.12 o 
  11   1   5     2803.86     2743.55     66.88 o 
  13   1   5     6042.09     5893.44    106.26 o 
  15   1   5      200.37      218.36     17.76 o 
  17   1   5      427.52      404.12     19.02 o 
  19   1   5       78.21       54.79      7.27 o 
  21   1   5      208.72      217.78     10.15 o 
  23   1   5      670.04      617.73     18.86 o 
  25   1   5      385.13      366.80     16.83 o 
  27   1   5       28.42       15.68     12.11 o 
  29   1   5     1039.57     1023.92     40.29 o 
  31   1   5      368.63      321.02     23.25 o 
   0   2   5       32.83       35.46      8.23 o 
   2   2   5      161.48      185.06     10.95 o 
   4   2   5       31.14       28.35      5.82 o 
   6   2   5      367.01      394.78     11.33 o 
   8   2   5      146.66      131.54      9.40 o 
  10   2   5        0.36        2.58      6.37 o 
  12   2   5      330.17      344.88     11.87 o 
  14   2   5      115.37      103.35      9.72 o 
  16   2   5      360.41      359.07     12.93 o 
  18   2   5      257.48      224.58     10.73 o 
  20   2   5      119.82      100.90      9.34 o 
  22   2   5       59.67       54.27     11.25 o 
  24   2   5       50.82       39.06     18.33 o 
  26   2   5       65.05       49.92     12.35 o 
  28   2   5        9.57      -12.52     15.91 o 
  30   2   5       72.39       69.69     15.79 o 
   1   3   5       47.78       48.46      7.92 o 
   3   3   5        6.14       -5.23      6.70 o 
   5   3   5      356.95      361.07     12.35 o 
   7   3   5     2307.86     2275.98     33.62 o 
   9   3   5      449.60      449.53     12.18 o 
  11   3   5     1088.75     1058.78     20.82 o 
  13   3   5      364.25      371.18     12.65 o 
  15   3   5       50.67       25.05      7.99 o 
  17   3   5      275.37      265.76     11.99 o 
  19   3   5      197.78      187.48     12.51 o 
  21   3   5        4.41        1.84     10.06 o 
  23   3   5      299.74      273.63     16.82 o 
  25   3   5       87.23       66.93     14.38 o 
  27   3   5       19.34       -0.69     14.12 o 
  29   3   5      457.26      458.37     23.11 o 
   0   4   5      374.05      373.34     24.86 o 
   2   4   5      425.82      392.99     21.94 o 
   4   4   5      137.40      140.30     11.61 o 
   6   4   5      512.49      558.15     17.74 o 
   8   4   5       54.46       33.40      8.83 o 
  10   4   5       66.42       70.39      9.46 o 
  12   4   5      445.76      405.09     15.40 o 
  14   4   5       92.04      101.35     11.92 o 
  16   4   5      241.78      256.80     13.31 o 
  18   4   5      274.23      281.21     19.46 o 
  20   4   5       32.34       22.41     12.06 o 
  22   4   5      156.18      115.63     17.77 o 
  24   4   5      281.80      284.94     19.18 o 
  26   4   5       23.42       38.77     17.30 o 
   1   5   5        3.78        1.24      9.04 o 
   3   5   5        2.21       -4.73     10.25 o 
   5   5   5      125.77      141.64     11.41 o 
   7   5   5     1121.89     1059.13     26.64 o 
   9   5   5       75.85       58.68     11.63 o 
  11   5   5      144.04      107.87     14.16 o 
  13   5   5      103.91       96.04     18.20 o 
  15   5   5       15.80      -11.94     11.94 o 
  17   5   5      100.33       90.17     15.02 o 
  19   5   5      172.17      160.81     15.50 o 
  21   5   5        7.28       -5.12     14.22 o 
  23   5   5      108.97       81.99     18.11 o 
   0   6   5      927.37     1012.89     46.60 o 
   2   6   5      381.42      357.89     15.56 o 
   4   6   5      162.16      186.20     13.02 o 
   6   6   5      353.89      365.68     15.52 o 
   8   6   5      229.23      186.70     13.87 o 
  10   6   5      226.60      239.90     16.59 o 
  12   6   5     1198.49     1071.99     38.35 o 
  14   6   5       19.75       -5.25     15.03 o 
  16   6   5       25.07        8.22     15.43 o 
  18   6   5      221.65      224.64     20.10 o 
  20   6   5       82.89       65.19     17.87 o 
   1   7   5      103.10      120.11     13.65 o 
   3   7   5      122.92      104.91     14.22 o 
   5   7   5       11.69        5.56     13.16 o 
   7   7   5       57.41       65.22     15.35 o 
   9   7   5       67.07       67.66     15.21 o 
  11   7   5        1.64       -3.90     14.30 o 
  13   7   5       19.94       15.08     17.29 o 
   0   0   6      881.63      947.08     35.81 o 
   2   0   6      869.68      913.36     24.15 o 
   4   0   6      215.24      240.68     18.29 o 
   6   0   6     1484.88     1411.45     64.37 o 
   8   0   6      872.26      918.50     49.19 o 
  10   0   6      575.98      519.27     38.71 o 
  12   0   6     2203.14     2211.18     92.27 o 
  14   0   6      296.23      285.29     22.82 o 
  16   0   6     1978.66     1818.44     86.38 o 
  18   0   6      348.84      308.03     30.44 o 
  20   0   6      508.76      509.68     36.80 o 
  22   0   6       85.10       69.70     17.45 o 
  24   0   6      658.74      540.18     32.99 o 
  26   0   6      256.55      259.63     30.56 o 
  28   0   6      229.53      176.24     26.29 o 
   1   1   6        5.73       -2.72      6.17 o 
   3   1   6       32.04       32.44      8.10 o 
   5   1   6      115.33      140.40     12.59 o 
   7   1   6      217.05      262.52     18.51 o 
   9   1   6      102.04       88.00     17.22 o 
  11   1   6       34.66       33.99     16.26 o 
  13   1   6      190.35      193.31     20.77 o 
  15   1   6       60.87       43.33     11.91 o 
  17   1   6       56.86       51.17     13.95 o 
  19   1   6       20.62       -9.64     13.55 o 
  21   1   6       10.87        1.03     10.89 o 
  23   1   6       15.61        8.87     10.91 o 
  25   1   6        4.05      -13.59     13.59 o 
  27   1   6       17.17       -5.71     15.63 o 
   0   2   6      941.83      990.37     29.77 o 
   2   2   6      495.61      538.68     14.82 o 
   4   2   6       50.24       49.65      8.12 o 
   6   2   6     1030.37     1077.23     27.40 o 
   8   2   6      608.55      645.80     20.33 o 
  10   2   6      274.14      274.99     14.98 o 
  12   2   6      754.30      772.85     21.62 o 
  14   2   6       34.52       24.26      8.96 o 
  16   2   6      672.00      640.72     19.34 o 
  18   2   6      489.60      490.53     20.00 o 
  20   2   6      109.76       86.27     10.22 o 
  22   2   6       93.39       62.35     20.42 o 
  24   2   6      479.35      455.87     22.68 o 
  26   2   6      229.90      221.06     19.37 o 
   1   3   6       91.35       98.94     12.71 o 
   3   3   6       18.10       22.58     11.09 o 
   5   3   6      373.42      383.97     18.22 o 
   7   3   6      656.31      632.19     18.66 o 
   9   3   6       89.74      103.47     11.85 o 
  11   3   6      219.22      205.95     12.04 o 
  13   3   6      260.11      248.75     11.79 o 
  15   3   6       26.00       13.66      8.71 o 
  17   3   6      191.39      158.49     12.87 o 
  19   3   6      188.28      171.20     26.64 o 
  21   3   6       12.98        5.38     13.47 o 
  23   3   6      106.75      111.99     14.72 o 
  25   3   6       22.69      -14.10     17.25 o 
   0   4   6      721.61      714.31     35.65 o 
   2   4   6      264.17      275.58     17.26 o 
   4   4   6       92.09       90.95     14.02 o 
   6   4   6      507.62      551.75     19.66 o 
   8   4   6      223.34      199.93     14.95 o 
  10   4   6      582.61      584.03     31.48 o 
  12   4   6      157.10      192.49     14.38 o 
  14   4   6       90.40       83.44     12.91 o 
  16   4   6       85.70       65.87     12.96 o 
  18   4   6      296.00      285.30     16.67 o 
  20   4   6       58.78       43.99     13.78 o 
  22   4   6      136.69      132.27     19.95 o 
   1   5   6      311.37      325.23     19.29 o 
   3   5   6       25.39       16.23     14.02 o 
   5   5   6      409.19      400.14     18.66 o 
   7   5   6      168.48      209.49     26.96 o 
   9   5   6       48.37       34.69     10.76 o 
  11   5   6      273.08      258.52     22.56 o 
  13   5   6      328.87      310.81     19.53 o 
  15   5   6       90.57       95.93     15.96 o 
  17   5   6      189.68      158.49     18.98 o 
  19   5   6      176.29      125.17     18.87 o 
   0   6   6      162.79      144.87     22.43 o 
   2   6   6       63.64       68.79     15.79 o 
   4   6   6        0.69      -13.93     13.93 o 
   6   6   6       55.52       43.18     13.48 o 
   8   6   6       21.73       24.49     13.08 o 
  10   6   6      133.57       86.26     15.81 o 
  12   6   6      266.09      247.19     19.11 o 
   1   1   7      295.07      301.63     15.78 o 
   3   1   7       62.56       46.55      9.63 o 
   5   1   7      364.35      361.37     32.21 o 
   7   1   7      351.46      299.40     31.77 o 
   9   1   7      128.00      122.27     26.58 o 
  11   1   7     1321.91     1272.84     82.33 o 
  13   1   7      175.19      169.52     31.87 o 
  15   1   7      213.84      219.28     71.45 o 
  17   1   7      127.84      108.51     19.40 o 
  19   1   7      166.08      118.25     24.29 o 
  21   1   7       17.18       -9.47     19.79 o 
   0   2   7      276.22      253.56     25.35 o 
   2   2   7       29.94       -0.46     11.95 o 
   4   2   7       63.55       56.07     11.30 o 
   6   2   7      261.53      279.81     32.76 o 
   8   2   7       72.88       73.37     14.18 o 
  10   2   7     1039.84     1010.27     34.26 o 
  12   2   7       85.49       79.34     14.15 o 
  14   2   7      257.62      257.27     18.00 o 
  16   2   7      155.83      163.87     16.63 o 
  18   2   7      161.65      141.10     22.37 o 
  20   2   7        2.43      -13.99     13.99 o 
   1   3   7      250.22      273.89     19.77 o 
   3   3   7       78.52       93.28     15.40 o 
   5   3   7      344.21      359.13     21.29 o 
   7   3   7      456.78      444.33     23.28 o 
   9   3   7       11.22        8.55     13.88 o 
  11   3   7      636.53      605.16     26.55 o 
  13   3   7      308.84      323.29     27.24 o 
  15   3   7       25.03       17.69     12.80 o 
  17   3   7      236.32      216.12     17.93 o 
  19   3   7       55.51       60.07     14.16 o 
   0   4   7      232.96      223.84     28.95 o 
   2   4   7       18.15        5.00     15.00 o 
   4   4   7       52.03       33.17     15.13 o 
   6   4   7      216.67      191.96     19.56 o 
   8   4   7       17.84       -2.22     15.77 o 
  10   4   7      273.81      247.12     21.24 o 
  12   4   7      443.27      413.22     22.01 o 
  14   4   7      206.28      205.56     16.48 o 
   1   5   7       30.35       63.85     18.13 o 
   3   5   7       34.75       20.74     16.75 o 
   5   5   7      246.04      221.12     20.29 o 
   7   5   7      171.07      141.28     20.27 o 
   9   5   7        2.52       -4.70     23.33 o 
   0   0   8       54.58      138.23     32.64 o 
   2   0   8      170.23      194.63     24.79 o 
   4   0   8      264.43      234.07     25.42 o 
   6   0   8      301.69      404.46     53.66 o 
   8   0   8      134.01      210.67     47.55 o 
  10   0   8       71.32       44.47     42.63 o 
  12   0   8      879.31      945.45     85.71 o 
   1   1   8       34.24       -2.71     13.48 o 
   3   1   8        3.31      -13.15     13.15 o 
   5   1   8       38.46       20.02     13.60 o 
   7   1   8      142.96      123.35     19.02 o 
   9   1   8        5.41        8.91     26.28 o 
  11   1   8        7.15      -25.96     25.96 o 
  13   1   8      135.94       54.12     38.33 o 
   0   2   8       94.90      109.54     24.10 o 
   2   2   8      104.87       79.89     16.44 o 
   4   2   8       81.12       72.56     16.43 o 
   6   2   8      369.27      391.23     22.26 o 
   8   2   8      140.49      157.47     20.83 o 
  10   2   8      105.34       54.95     18.03 o 
   1   3   8      135.10      141.80     20.91 o 
   3   3   8        8.68       19.75     15.85 o 
   5   3   8      153.31      143.31     18.79 o 
                                                 
